# Supplementary material for: Identification of key ferroptosis-related targets in colorectal cancer: A transcriptomics-driven study via machine learning and AUcell analysis of single-cell RNA-sequencing
Source: J Cancer. 2026 Jan 1;17(1):32–48. doi: 10.7150/jca.114522 (PMC12719592; doi:10.7150/jca.114522)
Supplement: Supplementary file 1 — Supplementary tables. [file jcav17p0032s1.xlsx]

## Sheet: Index
Identification of key ferroptosis-related targets in colorectal cancer: A transcriptomics-driven study via machine learning and AUcell analysis
Zhiqiang Liang1,†, Zehui Hou1,†, Zhuomin Yu1,†, Bing Zeng1, Fang Li2, Jingjing Wu2, Yingru Li 1,*, Zhipeng Jiang2,*
1Department of General Surgery, Hernia and Abdominal Wall Surgery, The Sixth Affiliated Hospital, Sun Yat-sen University,Guangzhou City510655, Guangdong Province, China
2Division of Gastrointestinal Surgery,Department of General Surgery, Shenzhen People’s Hospital (The Second Clinical Medical College, Jinan University; The First Affiliated Hospital, Southern University of Science and Technology), Shenzhen 518020, Guangdong Province, China
* Corresponding author: E-mail address: jzpsums@126.com(Z. Jiang); liyingru@mail.sysu.edu.cn(Y. LI);
Index:
Table S1 The detailed information about GEO databases.
Table S2 Ferroptosis-related genes sourced from FerrDb.
Table S3 Ferroptosis-related genes expressed in the training dataset.
Table S4 The results of Gene Ontology (GO) and Kyoto Encyclopedia of Genes and Genomes (KEGG) enrichment analyses.
Table S5 The results of the Gene Set Enrichment Analysis (GSEA).
Table S6 The prediction the proportions of 22 infiltrating immune cell types in each tissue sample from the Training dataset.
Table S7 The differential expression genes between CRC and normal samples.
Table S8 The ferroptosis-related potential targets related to CRC selected from LASSO, SVW-RFE methodologies
Table S9 The detailed information about the ceRNA network.
Table S10 The prediction of potential gene-targeted drugs using the DGIdb database.
Table S11 Sequence of the primer pairs used for quantitative PCR.
Table S12 The expression levels of Key ferroptosis-related targets in tumor and normal control tissues based on HPA database

## Sheet: Table S1
Sample ID	Type of sample	GEO ID
GSM1092909	Normal sample	GSE44861
GSM1092910	Cancer sample	GSE44861
GSM1092911	Normal sample	GSE44861
GSM1092912	Cancer sample	GSE44861
GSM1092913	Normal sample	GSE44861
GSM1092914	Cancer sample	GSE44861
GSM1092915	Cancer sample	GSE44861
GSM1092916	Normal sample	GSE44861
GSM1092917	Normal sample	GSE44861
GSM1092918	Cancer sample	GSE44861
GSM1092919	Cancer sample	GSE44861
GSM1092920	Normal sample	GSE44861
GSM1092921	Cancer sample	GSE44861
GSM1092922	Normal sample	GSE44861
GSM1092923	Cancer sample	GSE44861
GSM1092924	Normal sample	GSE44861
GSM1092925	Normal sample	GSE44861
GSM1092926	Cancer sample	GSE44861
GSM1092927	Cancer sample	GSE44861
GSM1092928	Normal sample	GSE44861
GSM1092929	Normal sample	GSE44861
GSM1092930	Cancer sample	GSE44861
GSM1092931	Normal sample	GSE44861
GSM1092932	Cancer sample	GSE44861
GSM1092933	Normal sample	GSE44861
GSM1092934	Normal sample	GSE44861
GSM1092935	Cancer sample	GSE44861
GSM1092936	Normal sample	GSE44861
GSM1092937	Normal sample	GSE44861
GSM1092938	Cancer sample	GSE44861
GSM1092939	Normal sample	GSE44861
GSM1092940	Cancer sample	GSE44861
GSM1092941	Normal sample	GSE44861
GSM1092942	Cancer sample	GSE44861
GSM1092943	Cancer sample	GSE44861
GSM1092944	Normal sample	GSE44861
GSM1092945	Normal sample	GSE44861
GSM1092946	Normal sample	GSE44861
GSM1092947	Cancer sample	GSE44861
GSM1092948	Normal sample	GSE44861
GSM1092949	Cancer sample	GSE44861
GSM1092950	Cancer sample	GSE44861
GSM1092951	Cancer sample	GSE44861
GSM1092952	Cancer sample	GSE44861
GSM1092953	Normal sample	GSE44861
GSM1092954	Cancer sample	GSE44861
GSM1092955	Cancer sample	GSE44861
GSM1092956	Normal sample	GSE44861
GSM1092957	Cancer sample	GSE44861
GSM1092958	Cancer sample	GSE44861
GSM1092959	Normal sample	GSE44861
GSM1092960	Cancer sample	GSE44861
GSM1092961	Normal sample	GSE44861
GSM1092962	Normal sample	GSE44861
GSM1092963	Cancer sample	GSE44861
GSM1092964	Normal sample	GSE44861
GSM1092965	Cancer sample	GSE44861
GSM1092966	Normal sample	GSE44861
GSM1092967	Cancer sample	GSE44861
GSM1092968	Normal sample	GSE44861
GSM1092969	Cancer sample	GSE44861
GSM1092970	Normal sample	GSE44861
GSM1092971	Cancer sample	GSE44861
GSM1092972	Cancer sample	GSE44861
GSM1092973	Cancer sample	GSE44861
GSM1092974	Normal sample	GSE44861
GSM1092975	Normal sample	GSE44861
GSM1092976	Normal sample	GSE44861
GSM1092977	Cancer sample	GSE44861
GSM1092978	Normal sample	GSE44861
GSM1092979	Cancer sample	GSE44861
GSM1092980	Cancer sample	GSE44861
GSM1092981	Normal sample	GSE44861
GSM1092982	Cancer sample	GSE44861
GSM1092983	Normal sample	GSE44861
GSM1092984	Normal sample	GSE44861
GSM1092985	Cancer sample	GSE44861
GSM1092986	Normal sample	GSE44861
GSM1092987	Cancer sample	GSE44861
GSM1092988	Normal sample	GSE44861
GSM1092989	Cancer sample	GSE44861
GSM1092990	Cancer sample	GSE44861
GSM1092991	Normal sample	GSE44861
GSM1092992	Cancer sample	GSE44861
GSM1092993	Cancer sample	GSE44861
GSM1092994	Normal sample	GSE44861
GSM1092995	Normal sample	GSE44861
GSM1092996	Cancer sample	GSE44861
GSM1092997	Normal sample	GSE44861
GSM1092998	Cancer sample	GSE44861
GSM1092999	Normal sample	GSE44861
GSM1093000	Cancer sample	GSE44861
GSM1093001	Normal sample	GSE44861
GSM1093002	Cancer sample	GSE44861
GSM1093003	Normal sample	GSE44861
GSM1093004	Cancer sample	GSE44861
GSM1093005	Normal sample	GSE44861
GSM1093006	Normal sample	GSE44861
GSM1093007	Cancer sample	GSE44861
GSM1093008	Normal sample	GSE44861
GSM1093009	Cancer sample	GSE44861
GSM1093010	Normal sample	GSE44861
GSM1093011	Cancer sample	GSE44861
GSM1093012	Cancer sample	GSE44861
GSM1093013	Normal sample	GSE44861
GSM1093014	Normal sample	GSE44861
GSM1093015	Cancer sample	GSE44861
GSM1093016	Normal sample	GSE44861
GSM1093017	Cancer sample	GSE44861
GSM1093018	Normal sample	GSE44861
GSM1093019	Cancer sample	GSE44861
GSM3108231	Normal sample	GSE113513
GSM3108232	Normal sample	GSE113513
GSM3108233	Normal sample	GSE113513
GSM3108234	Normal sample	GSE113513
GSM3108235	Normal sample	GSE113513
GSM3108236	Normal sample	GSE113513
GSM3108237	Normal sample	GSE113513
GSM3108238	Normal sample	GSE113513
GSM3108239	Normal sample	GSE113513
GSM3108240	Normal sample	GSE113513
GSM3108241	Normal sample	GSE113513
GSM3108242	Normal sample	GSE113513
GSM3108243	Normal sample	GSE113513
GSM3108244	Normal sample	GSE113513
GSM3108245	Cancer sample	GSE113513
GSM3108246	Cancer sample	GSE113513
GSM3108247	Cancer sample	GSE113513
GSM3108248	Cancer sample	GSE113513
GSM3108249	Cancer sample	GSE113513
GSM3108250	Cancer sample	GSE113513
GSM3108251	Cancer sample	GSE113513
GSM3108252	Cancer sample	GSE113513
GSM3108253	Cancer sample	GSE113513
GSM3108254	Cancer sample	GSE113513
GSM3108255	Cancer sample	GSE113513
GSM3108256	Cancer sample	GSE113513
GSM3108257	Cancer sample	GSE113513
GSM3108258	Cancer sample	GSE113513
GSM2982906	Normal sample	GSE110225
GSM2982907	Cancer sample	GSE110225
GSM2982908	Normal sample	GSE110225
GSM2982909	Cancer sample	GSE110225
GSM2982910	Normal sample	GSE110225
GSM2982911	Cancer sample	GSE110225
GSM2982912	Normal sample	GSE110225
GSM2982913	Cancer sample	GSE110225
GSM2982914	Normal sample	GSE110225
GSM2982915	Cancer sample	GSE110225
GSM2982916	Normal sample	GSE110225
GSM2982917	Cancer sample	GSE110225
GSM2982918	Normal sample	GSE110225
GSM2982919	Cancer sample	GSE110225
GSM2982920	Normal sample	GSE110225
GSM2982921	Cancer sample	GSE110225
GSM2982922	Normal sample	GSE110225
GSM2982923	Cancer sample	GSE110225
GSM2982924	Normal sample	GSE110225
GSM2982925	Cancer sample	GSE110225
GSM2982926	Normal sample	GSE110225
GSM2982927	Cancer sample	GSE110225
GSM2982928	Normal sample	GSE110225
GSM2982929	Cancer sample	GSE110225
GSM2982930	Normal sample	GSE110225
GSM2982931	Cancer sample	GSE110225
GSM2982932	Normal sample	GSE110225
GSM2982933	Cancer sample	GSE110225
GSM2982934	Normal sample	GSE110225
GSM2982935	Cancer sample	GSE110225
GSM2982936	Normal sample	GSE110225
GSM2982937	Cancer sample	GSE110225
GSM2982938	Normal sample	GSE110225
GSM2982939	Cancer sample	GSE110225
GSM2982940	Normal sample	GSE110225
GSM2982941	Cancer sample	GSE110225
GSM2982942	Normal sample	GSE110225
GSM2982943	Cancer sample	GSE110225
GSM2982944	Normal sample	GSE110225
GSM2982945	Cancer sample	GSE110225
GSM2982946	Normal sample	GSE110225
GSM2982947	Cancer sample	GSE110225
GSM2982948	Normal sample	GSE110225
GSM2982949	Cancer sample	GSE110225
GSM2982950	Normal sample	GSE110225
GSM2982951	Cancer sample	GSE110225
GSM2982952	Normal sample	GSE110225
GSM2982953	Cancer sample	GSE110225
GSM2982954	Normal sample	GSE110225
GSM2982955	Cancer sample	GSE110225
GSM2982956	Normal sample	GSE110225
GSM2982957	Cancer sample	GSE110225
GSM2982958	Normal sample	GSE110225
GSM2982959	Cancer sample	GSE110225
GSM2982960	Normal sample	GSE110225
GSM2982961	Cancer sample	GSE110225
GSM2982962	Normal sample	GSE110225
GSM2982963	Cancer sample	GSE110225
GSM2982964	Normal sample	GSE110225
GSM2982965	Cancer sample	GSE110225
GSM2843099	Cancer sample	GSE106582
GSM2843100	Normal sample	GSE106582
GSM2843101	Cancer sample	GSE106582
GSM2843102	Normal sample	GSE106582
GSM2843103	Normal sample	GSE106582
GSM2843104	Cancer sample	GSE106582
GSM2843105	Normal sample	GSE106582
GSM2843106	Cancer sample	GSE106582
GSM2843107	Normal sample	GSE106582
GSM2843108	Normal sample	GSE106582
GSM2843109	Normal sample	GSE106582
GSM2843110	Cancer sample	GSE106582
GSM2843111	Normal sample	GSE106582
GSM2843112	Normal sample	GSE106582
GSM2843113	Cancer sample	GSE106582
GSM2843114	Normal sample	GSE106582
GSM2843115	Normal sample	GSE106582
GSM2843116	Normal sample	GSE106582
GSM2843117	Cancer sample	GSE106582
GSM2843118	Normal sample	GSE106582
GSM2843119	Cancer sample	GSE106582
GSM2843120	Normal sample	GSE106582
GSM2843121	Cancer sample	GSE106582
GSM2843122	Normal sample	GSE106582
GSM2843123	Cancer sample	GSE106582
GSM2843124	Cancer sample	GSE106582
GSM2843125	Normal sample	GSE106582
GSM2843126	Normal sample	GSE106582
GSM2843127	Cancer sample	GSE106582
GSM2843128	Normal sample	GSE106582
GSM2843129	Cancer sample	GSE106582
GSM2843130	Normal sample	GSE106582
GSM2843131	Cancer sample	GSE106582
GSM2843132	Normal sample	GSE106582
GSM2843133	Cancer sample	GSE106582
GSM2843134	Normal sample	GSE106582
GSM2843135	Cancer sample	GSE106582
GSM2843136	Normal sample	GSE106582
GSM2843137	Cancer sample	GSE106582
GSM2843138	Normal sample	GSE106582
GSM2843139	Cancer sample	GSE106582
GSM2843140	Normal sample	GSE106582
GSM2843141	Normal sample	GSE106582
GSM2843142	Cancer sample	GSE106582
GSM2843143	Normal sample	GSE106582
GSM2843144	Normal sample	GSE106582
GSM2843145	Cancer sample	GSE106582
GSM2843146	Normal sample	GSE106582
GSM2843147	Cancer sample	GSE106582
GSM2843148	Normal sample	GSE106582
GSM2843149	Cancer sample	GSE106582
GSM2843150	Normal sample	GSE106582
GSM2843151	Normal sample	GSE106582
GSM2843152	Cancer sample	GSE106582
GSM2843153	Normal sample	GSE106582
GSM2843154	Cancer sample	GSE106582
GSM2843155	Normal sample	GSE106582
GSM2843156	Cancer sample	GSE106582
GSM2843157	Normal sample	GSE106582
GSM2843158	Cancer sample	GSE106582
GSM2843159	Normal sample	GSE106582
GSM2843160	Cancer sample	GSE106582
GSM2843161	Normal sample	GSE106582
GSM2843162	Cancer sample	GSE106582
GSM2843163	Normal sample	GSE106582
GSM2843164	Normal sample	GSE106582
GSM2843165	Cancer sample	GSE106582
GSM2843166	Normal sample	GSE106582
GSM2843167	Normal sample	GSE106582
GSM2843168	Cancer sample	GSE106582
GSM2843169	Normal sample	GSE106582
GSM2843170	Cancer sample	GSE106582
GSM2843171	Normal sample	GSE106582
GSM2843172	Normal sample	GSE106582
GSM2843173	Cancer sample	GSE106582
GSM2843174	Normal sample	GSE106582
GSM2843175	Cancer sample	GSE106582
GSM2843176	Normal sample	GSE106582
GSM2843177	Normal sample	GSE106582
GSM2843178	Normal sample	GSE106582
GSM2843179	Cancer sample	GSE106582
GSM2843180	Normal sample	GSE106582
GSM2843181	Normal sample	GSE106582
GSM2843182	Cancer sample	GSE106582
GSM2843183	Normal sample	GSE106582
GSM2843184	Cancer sample	GSE106582
GSM2843185	Normal sample	GSE106582
GSM2843186	Cancer sample	GSE106582
GSM2843187	Normal sample	GSE106582
GSM2843188	Normal sample	GSE106582
GSM2843189	Normal sample	GSE106582
GSM2843190	Normal sample	GSE106582
GSM2843191	Cancer sample	GSE106582
GSM2843192	Normal sample	GSE106582
GSM2843193	Cancer sample	GSE106582
GSM2843194	Normal sample	GSE106582
GSM2843195	Normal sample	GSE106582
GSM2843196	Cancer sample	GSE106582
GSM2843197	Cancer sample	GSE106582
GSM2843198	Normal sample	GSE106582
GSM2843199	Cancer sample	GSE106582
GSM2843200	Normal sample	GSE106582
GSM2843201	Cancer sample	GSE106582
GSM2843202	Normal sample	GSE106582
GSM2843203	Normal sample	GSE106582
GSM2843204	Normal sample	GSE106582
GSM2843205	Cancer sample	GSE106582
GSM2843206	Normal sample	GSE106582
GSM2843207	Cancer sample	GSE106582
GSM2843208	Normal sample	GSE106582
GSM2843209	Normal sample	GSE106582
GSM2843210	Cancer sample	GSE106582
GSM2843211	Normal sample	GSE106582
GSM2843212	Normal sample	GSE106582
GSM2843213	Cancer sample	GSE106582
GSM2843214	Normal sample	GSE106582
GSM2843215	Normal sample	GSE106582
GSM2843216	Normal sample	GSE106582
GSM2843217	Normal sample	GSE106582
GSM2843218	Cancer sample	GSE106582
GSM2843219	Normal sample	GSE106582
GSM2843220	Normal sample	GSE106582
GSM2843221	Normal sample	GSE106582
GSM2843222	Cancer sample	GSE106582
GSM2843223	Normal sample	GSE106582
GSM2843224	Cancer sample	GSE106582
GSM2843225	Normal sample	GSE106582
GSM2843226	Cancer sample	GSE106582
GSM2843227	Normal sample	GSE106582
GSM2843228	Cancer sample	GSE106582
GSM2843229	Normal sample	GSE106582
GSM2843230	Cancer sample	GSE106582
GSM2843231	Normal sample	GSE106582
GSM2843232	Normal sample	GSE106582
GSM2843233	Normal sample	GSE106582
GSM2843234	Normal sample	GSE106582
GSM2843235	Normal sample	GSE106582
GSM2843236	Normal sample	GSE106582
GSM2843237	Normal sample	GSE106582
GSM2843238	Normal sample	GSE106582
GSM2843239	Normal sample	GSE106582
GSM2843240	Cancer sample	GSE106582
GSM2843241	Normal sample	GSE106582
GSM2843242	Normal sample	GSE106582
GSM2843243	Cancer sample	GSE106582
GSM2843244	Normal sample	GSE106582
GSM2843245	Cancer sample	GSE106582
GSM2843246	Normal sample	GSE106582
GSM2843247	Cancer sample	GSE106582
GSM2843248	Normal sample	GSE106582
GSM2843249	Cancer sample	GSE106582
GSM2843250	Normal sample	GSE106582
GSM2843251	Cancer sample	GSE106582
GSM2843252	Normal sample	GSE106582
GSM2843253	Cancer sample	GSE106582
GSM2843254	Normal sample	GSE106582
GSM2843255	Cancer sample	GSE106582
GSM2843256	Normal sample	GSE106582
GSM2843257	Cancer sample	GSE106582
GSM2843258	Normal sample	GSE106582
GSM2843259	Cancer sample	GSE106582
GSM2843260	Normal sample	GSE106582
GSM2843261	Cancer sample	GSE106582
GSM2843262	Normal sample	GSE106582
GSM2843263	Cancer sample	GSE106582
GSM2843264	Normal sample	GSE106582
GSM2843265	Cancer sample	GSE106582
GSM2843266	Normal sample	GSE106582
GSM2843267	Cancer sample	GSE106582
GSM2843268	Normal sample	GSE106582
GSM2843269	Cancer sample	GSE106582
GSM2843270	Normal sample	GSE106582
GSM2843271	Cancer sample	GSE106582
GSM2843272	Normal sample	GSE106582
GSM2843273	Cancer sample	GSE106582
GSM2843274	Normal sample	GSE106582
GSM2843275	Cancer sample	GSE106582
GSM2843276	Normal sample	GSE106582
GSM2843277	Normal sample	GSE106582
GSM2843278	Cancer sample	GSE106582
GSM2843279	Normal sample	GSE106582
GSM2843280	Cancer sample	GSE106582
GSM2843281	Normal sample	GSE106582
GSM2843282	Cancer sample	GSE106582
GSM2843283	Normal sample	GSE106582
GSM2843284	Normal sample	GSE106582
GSM2843285	Cancer sample	GSE106582
GSM2843286	Normal sample	GSE106582
GSM2843287	Normal sample	GSE106582
GSM2843288	Cancer sample	GSE106582
GSM2843289	Normal sample	GSE106582
GSM2843290	Normal sample	GSE106582
GSM2843291	Cancer sample	GSE106582
GSM2843292	Normal sample	GSE106582
GSM4904234	Cancer sample	GSE161277
GSM4904236	Cancer sample	GSE161277
GSM4904239	Cancer sample	GSE161277
GSM4904245	Cancer sample	GSE161277
GSM4904237	Normal sample	GSE161277
GSM4904240	Normal sample	GSE161277
GSM4904246	Normal sample	GSE161277

## Sheet: Table S2
Regulator
SLC7A11
GPX4
AKR1C1
AKR1C2
AKR1C3
RB1
HSPB1
HSF1
GCLC
NFE2L2
SQSTM1
NQO1
HMOX1
FTH1
MUC1
SLC3A2
MT1G
SLC40A1
CISD1
FANCD2
FTMT
HSPA5
ATF4
TP53
HELLS
SCD
FADS2
SRC
STAT3
PML
MTOR
NFS1
TP63
CDKN1A
MIR137
ENPP2
VDAC2
FH
CISD2
MIR9-1
MIR9-2
MIR9-3
CBS
ISCU
ACSL3
OTUB1
CD44
LINC00336
BRD4
PRDX6
MIR17
SESN2
NF2
ARNTL
HIF1A
JUN
CA9
TMBIM4
PLIN2
MIR212
Fer1HCH
AIFM2
LAMP2
ZFP36
PROM2
CHMP5
CHMP6
CAV1
GCH1
SIRT3
DAZAP1
PIR
FTL
HCAR1
SLC16A1
RRM2
NR4A1
PIK3CA
RPTOR
SREBF1
SREBF2
FZD7
P4HB
NT5DC2
BCAT2
PLA2G6
MIR424
PARK7
FXN
SUV39H1
ATF2
ACOT1
ALDH3A2
STK11
FNDC5
CircIL4R
CDH1
MIR214
NEDD4L
TF
BRD2
BRD3
BRDT
DECR1
GLRX5
NCOA3
NR5A2
PANX2
RHEBP1
TFAP2A
CP
ARF6
GDF15
ABHD12
PPP1R13L
TFAM
KDM3B
RNF113A
AHCY
circ-TTBK2
MIR522
IDH2
PPARA
NOS2
SIAH2
RELA
PRKAA2
VDR
NEDD4
PRDX1
AR
MTF1
COPZ1
NUPR1
USP35
NEAT1
PARP1
PARP2
PARP3
PARP4
PARP6
PARP8
PARP9
PARP10
PARP11
PARP12
PARP14
PARP15
PARP16
PDSS2
TXN
SENP1
OIP5-AS1
MIR190A
FGF21
CREB1
CREB3
CREB5
GOT1
TFRC
MIR130B
BEX1
ASAH2
FABP4
AKT1S1
MLST8
SIRT1
TYRO3
SIRT6
TMSB4X
TMSB4Y
KIF20A
ECH1
circRHOT1
ETV4
MEG8
VCP
circ_0007142
RBMS1
KDM4A
MGST1
circKIF4A
miR-7-5p
circ_0067934
MPC1
CHMP1A
CAMKK2
SOX2
SRSF9
PROK2
MIR4443
SIRT2
circRNA1615
MIR27A
MIR670
MEF2C
EZH2
PEDS1
SMPD1
ADAMTS13
CDC25A
G6PD
CircFNDC3B
PPARD
ENO3
LCN2
MARCHF5
TRIB2
DHODH
MIR545
PDK4
CircPVT1
MIR9-3HG
ADIPOQ
circDTL
mmu_circRNA_0000309
IL6
PTPN18
ABCC5
CISD3
MS4A15
FURIN
circRHBG
GALNT14
KLHDC3
LINC01833
circGFRA1
MAPKAP1
PRR5
RICTOR
GSTM1
TERT
circ0097009
TMEM161B-DT
circEPSTI1
MIR18A
RARRES2
USP11
PTGS2
CHAC1
symbol
RPL8
IREB2
ATP5MC3
CS
EMC2
ACSF2
NOX1
CYBB
NOX3
NOX4
NOX5
DUOX1
DUOX2
PGD
FLT3
SCP2
ACSL4
LPCAT3
NRAS
KRAS
HRAS
TFR2
SLC38A1
SLC1A5
GLS2
CARS1
ALOX5
KEAP1
ATG5
ATG7
NCOA4
ALOX12
ALOX12B
ALOX15
ALOX15B
ALOXE3
PHKG2
ACO1
G6PDX
ULK1
ATG3
ATG4D
BECN1
MAP1LC3A
GABARAPL2
GABARAPL1
ATG16L1
WIPI1
WIPI2
SNX4
ATG13
ULK2
SAT1
EGFR
MAPK3
MAPK1
BID
ZEB1
DPP4
CDKN2A
PEBP1
SOCS1
CDO1
MYB
MAPK8
MAPK9
MAPK14
LINC00472
PRKAA1
ELAVL1
BAP1
ABCC1
MIR6852
ACVR1B
TGFBR1
EPAS1
HILPDA
IFNG
ANO6
LPIN1
HMGB1
TNFAIP3
TLR4
ATF3
ATM
YY1AP1
EGLN2
MIOX
TAFAZZIN
MTDH
IDH1
FBXW7
PANX1
DNAJB6
BACH1
LONP1
CD82
IL1B
CTSB
POR
CYB5R1
ELOVL5
FADS1
PTEN
NR1D1
NR1D2
TBK1
USP7
miR-182-5p
miR-378a-3p
AQP3
AQP5
AQP8
LINC00618
MT1DP
PEX10
AGPAT3
PEX12
CHP1
GPAT4
BRPF1
OSBPL9
INTS2
MMD
CYP4F8
MLLT1
TTPA
GRIA3
EPT1
POM121L12
LIG3
AEBP2
AGPS
CDCA3
PEX2
PEX6
TIMM9
DCAF7
LCE2C
FAR1
PHF21A
SMAD7
LYRM1
AMN
PEX3
MTCH1
ACADSB
PVT1
hsa_circ_0008367
SLC39A14
MAP3K11
GSK3B
BRD7
SLC25A28
MFN2
SLC11A2
ZFAS1
TSC1
TGFB1
SNCA
CGAS
STING1
HDDC3
MIR761
MDM2
MDM4
DLD
WWTR1
PRKCA
LGMN
MYCN
IFNA1
IFNA2
IFNA4
IFNA5
IFNA6
IFNA7
IFNA8
IFNA10
IFNA13
IFNA14
IFNA16
IFNA17
IFNA21
SMG9
PPARG
MIR335
SNX5
PAQR3
MICU1
TOR2A
MIR375
MAP3K14
CircKDM4C
MIR324
QSOX1
MIB2
CLTRN
KLF2
MIR5096
HOTAIR
H19
FOXO4
YTHDC2
DDR2
SLC39A7
TRIM46
ACSL1
KDM5A
TRIM21
DPEP1
CYGB
IDO1
GSTZ1
GJA1
PGRMC1
CIRBP
circPSEN1
YAP1
MIR135B
TRIM26
NDRG1
MIR302A
ASMTL-AS1
PIEZO1
LIFR
PTPN6
MIR15A
EGR1
ADAM23
ARHGEF26-AS1
CPEB1
COX4I2
lncRNA AABR07017145.1
TIMP1
KDM6B
METTL14
MIB1
KDM5C
MEG3
CCDC6
CFL1
MIR539
KMT2D
TAZ
DUSP1
NCF2
MT3
UBC
ALB
TXNRD1
SRXN1
GPX2
BNIP3
OXSR1
SELENOS
ANGPTL7
DDIT4
LOC284561
ASNS
TSC22D3
DDIT3
JDP2
SLC1A4
PCK2
TXNIP
VLDLR
GPT2
PSAT1
LURAP1L
SLC7A5
HERPUD1
XBP1
ZNF419
KLHL24
TRIB3
ZFP69B
ATP6V1G2
VEGFA
TUBE1
ARRDC3
CEBPG
SNORA16A
RGS4
BLOC1S5-TXNDC5
LOC390705
EIF2S1
KIM-1
CXCL2
HSD17B11
SETD1B
MAFG
IL33
HAMP
STEAP3
DRD5
DRD4
MAP3K5
SLC2A1
SLC2A3
SLC2A6
SLC2A8
SLC2A12
GLUT13
SLC2A14
EIF2AK4
TFAP2C
SP1
HBA1
NNMT
PLIN4
HIC1
STMN1
CAPG
HNF4A
NGB
YWHAE
GABPB1
AURKA
MIR4715
RIPK1
MIR30B

## Sheet: Table S3
Genes
ABCC1
ABCC5
ACADSB
ACSL1
ACSL3
ACSL4
ACVR1B
ADAM23
ADAMTS13
ADIPOQ
AGPAT3
AGPS
AHCY
AKR1C1
AKR1C3
ALB
ALDH3A2
ALOX12
ALOX12B
ALOX15
ALOX15B
ALOX5
ALOXE3
AMN
ANGPTL7
AQP3
AQP5
AQP8
AR
ARF6
ARNTL
ASNS
ATF2
ATF3
ATF4
ATG16L1
ATG3
ATG5
ATG7
ATM
ATP6V1G2
AURKA
BACH1
BAP1
BCAT2
BECN1
BEX1
BID
BNIP3
BRD2
BRD3
BRD4
BRD7
BRDT
BRPF1
CA9
CAMKK2
CAPG
CAV1
CCDC6
CD44
CD82
CDC25A
CDCA3
CDH1
CDKN1A
CDKN2A
CDO1
CEBPG
CFL1
CHAC1
CHMP5
CHMP6
CIRBP
COPZ1
CP
CPEB1
CREB1
CREB3
CS
CTSB
CXCL2
CYB5R1
CYBB
CYP4F8
DAZAP1
DDIT3
DDIT4
DDR2
DECR1
DHODH
DLD
DNAJB6
DPEP1
DPP4
DRD4
DRD5
DUOX1
DUOX2
DUSP1
EGFR
EGR1
EIF2S1
ELAVL1
ELOVL5
ENO3
ENPP2
EPAS1
ETV4
EZH2
FABP4
FADS2
FBXW7
FGF21
FH
FLT3
FTH1
FTL
FURIN
FXN
FZD7
G6PD
GABARAPL1
GABARAPL2
GALNT14
GCH1
GCLC
GDF15
GJA1
GLRX5
GLS2
GOT1
GPX2
GPX4
GRIA3
GSK3B
GSTZ1
HAMP
HELLS
HERPUD1
HIC1
HIF1A
HMGB1
HMOX1
HNF4A
HRAS
HSD17B11
HSF1
HSPA5
IDH1
IDH2
IFNA10
IFNA14
IFNA16
IFNA17
IFNA2
IFNA21
IFNA4
IFNA5
IFNA7
IFNA8
IFNG
IL1B
IL33
IL6
ISCU
JUN
KEAP1
KIF20A
KLF2
KLHDC3
KLHL24
KRAS
LAMP2
LCN2
LGMN
LIFR
LIG3
LONP1
LPIN1
LYRM1
MAP3K11
MAP3K14
MAP3K5
MAPK1
MAPK14
MAPK3
MAPK8
MAPK9
MAPKAP1
MDM2
MDM4
MEF2C
MFN2
MLLT1
MMD
MT1G
MT3
MTCH1
MTDH
MTF1
MUC1
MYB
MYCN
NCF2
NCOA3
NCOA4
NDRG1
NEDD4
NEDD4L
NF2
NFE2L2
NFS1
NGB
NOX1
NOX3
NOX4
NOX5
NQO1
NR1D2
NR4A1
NR5A2
NRAS
NT5DC2
NUPR1
OSBPL9
OXSR1
P4HB
PANX1
PAQR3
PARK7
PARP1
PARP11
PARP12
PARP16
PARP2
PARP3
PARP4
PARP6
PARP8
PCK2
PDK4
PDSS2
PEBP1
PEX10
PEX12
PEX3
PEX6
PGRMC1
PHF21A
PHKG2
PIK3CA
PIR
PLA2G6
PML
POR
PPARA
PPARD
PPARG
PPP1R13L
PRDX1
PRDX6
PRKAA1
PRKAA2
PRKCA
PRR5
PSAT1
PTEN
PTGS2
PTPN18
PTPN6
RARRES2
RB1
RBMS1
RELA
RGS4
RIPK1
RPL8
RRM2
SAT1
SCD
SCP2
SETD1B
SIAH2
SIRT1
SIRT2
SIRT3
SIRT6
SLC11A2
SLC16A1
SLC1A4
SLC1A5
SLC25A28
SLC2A1
SLC2A6
SLC2A8
SLC38A1
SLC39A14
SLC39A7
SLC3A2
SLC7A11
SLC7A5
SMAD7
SMPD1
SNCA
SNX4
SNX5
SOCS1
SOX2
SP1
SQSTM1
SRC
SREBF1
SREBF2
STAT3
STEAP3
STK11
STMN1
SUV39H1
TAZ
TBK1
TERT
TF
TFAM
TFAP2A
TFAP2C
TFR2
TFRC
TGFB1
TGFBR1
TIMM9
TIMP1
TLR4
TMBIM4
TMSB4Y
TNFAIP3
TP53
TRIB2
TRIB3
TRIM26
TRIM46
TSC1
TSC22D3
TTPA
TXN
TXNIP
TXNRD1
TYRO3
UBC
ULK1
ULK2
USP11
USP7
VCP
VDAC2
VDR
VEGFA
VLDLR
WIPI1
WIPI2
WWTR1
XBP1
YAP1

## Sheet: Table S4
Category	Term	Count	%	PValue	Genes	List Total	Pop Hits	Pop Total	Fold Enrichment	Bonferroni	Benjamini	FDR
GOTERM_CC_DIRECT	GO:0005829~cytosol	118	54.629629629629626	6.9258399910154354E-18	RB1, NCF2, KEAP1, PEBP1, PARK7, BACH1, TBK1, SCP2, FTH1, CFL1, STMN1, LONP1, CHAC1, GABARAPL2, MEF2C, GABARAPL1, G6PD, FBXW7, TSC1, PRKCA, CDC25A, ALDH3A2, DDIT3, DDIT4, TFAM, TXNIP, VDAC2, TRIB3, ISCU, VCP, CDCA3, EPAS1, NEDD4L, TXN, HIF1A, NDRG1, TTPA, PRDX1, HMOX1, RIPK1, ATG7, ATG5, DECR1, PCK2, TFAP2C, HSPA5, GOT1, VDR, IDH2, ASNS, PRDX6, MT3, EIF2S1, SMAD7, GCLC, CPEB1, PIR, MDM2, MAP3K14, …	215	5649	20887	2.0293083361121744	2.292453037026109E-15	2.292453037026109E-15	2.084677837295646E-15
KEGG_PATHWAY	hsa04216:Ferroptosis	16	7.4074074074074066	1.0058256411049628E-15	TFRC, ACSL1, SLC11A2, NCOA4, ACSL4, SLC3A2, ACSL3, SLC7A11, CP, SLC39A14, GCLC, FTH1, VDAC2, HMOX1, ATG7, ATG5	177	42	8840	19.02609631423191	2.8477220581635265E-13	2.866603077149144E-13	1.6696705642342382E-13
GOTERM_MF_DIRECT	GO:0031625~ubiquitin protein ligase binding	25	11.574074074074074	8.839554966593279E-14	RB1, BECN1, GSK3B, CDKN1A, VCP, ACVR1B, HIF1A, EGFR, AURKA, MFN2, RIPK1, BID, GABARAPL2, GABARAPL1, PARP1, HSPA5, FBXW7, PRDX6, TGFBR1, PML, SMAD7, MDM2, TXNIP, TRIB3, TRIB2	215	311	19304	7.2175278546324675	6.301048571799583E-11	6.302602691181008E-11	6.046255597149802E-11
GOTERM_MF_DIRECT	GO:0005515~protein binding	189	87.5	1.8877945641474434E-13	RB1, TFRC, CD82, NCF2, AQP8, KEAP1, PEBP1, PARK7, BACH1, TBK1, SCP2, FTH1, CFL1, LAMP2, STMN1, PDK4, LONP1, CHAC1, GABARAPL2, MEF2C, GABARAPL1, G6PD, FBXW7, SLC11A2, ADIPOQ, PAQR3, CIRBP, TSC1, LIFR, LIG3, PRKCA, ACSL3, CDC25A, ALDH3A2, DDIT3, DDIT4, TYRO3, DPEP1, TFAM, TXNIP, MT1G, VDAC2, TRIB3, NUPR1, KIF20A, TRIB2, ISCU, VCP, BEX1, CDCA3, EPAS1, NEDD4L, SLC1A5, TXN, HIF1A, NDRG1, MTDH, DPP4, S…	215	12754	19304	1.3305286804686902	1.3457013281481522E-10	6.729987621185636E-11	6.456257409384256E-11
GOTERM_BP_DIRECT	GO:0001666~response to hypoxia	19	8.796296296296296	7.277314035006243E-13	BECN1, TGFB1, TFRC, EPAS1, CAV1, ADIPOQ, SLC11A2, SLC2A1, HIF1A, MT3, PML, SLC2A8, VEGFA, DPP4, DDIT4, LONP1, TFAM, CA9, PPARA	213	177	19734	9.945253441553275	1.892880852061296E-9	1.892101649101623E-9	1.7640209220855132E-9
GOTERM_CC_DIRECT	GO:0005739~mitochondrion	47	21.75925925925926	9.627487848410252E-12	BECN1, GSK3B, FH, GLS2, AQP8, TIMM9, PARK7, TXN, NFS1, MAPK8, SCP2, LONP1, PDK4, MFN2, PDSS2, RIPK1, BID, DECR1, MAPK3, PCK2, GABARAPL1, TFAP2C, PARP1, HSPA5, ACSL1, FBXW7, GLRX5, IDH2, SLC11A2, PRKCA, LIG3, ACADSB, EIF2S1, PRDX6, SIRT3, DHODH, GSTZ1, CS, LYRM1, GCLC, DDIT4, NOX4, TFAM, VDAC2, FXN, ISCU, BCAT2	215	1485	20887	3.0747443426513192	3.186709451874492E-9	1.5933492389118966E-9	1.4489369211857428E-9
KEGG_PATHWAY	hsa04140:Autophagy - animal	22	10.185185185185185	1.4853806461198802E-11	BECN1, GABARAPL2, GABARAPL1, PRKAA2, PTEN, TSC1, WIPI1, HMGB1, WIPI2, EIF2S1, HIF1A, NRAS, MAPK8, TBK1, PIK3CA, DDIT4, LAMP2, KRAS, ATG7, ATG5, CTSB, MAPK3	177	169	8840	6.5015210777922645	4.233328687597293E-9	2.116667420720829E-9	1.2328659362795006E-9
GOTERM_BP_DIRECT	GO:0043066~negative regulation of apoptotic process	27	12.5	4.373890637025917E-11	BECN1, GSK3B, CDKN1A, PRKAA2, TFRC, EGFR, AURKA, MTDH, MAPK8, CFL1, RIPK1, TIMP1, TFAP2A, NQO1, HSPA5, ASNS, TGFBR1, VEGFA, GCLC, IL6, CREB1, TMBIM4, MDM2, DPEP1, NUPR1, FXN, CD44	213	507	19734	4.933911159263272	1.1376487607517305E-7	3.245373964444717E-8	3.025687111466921E-8
GOTERM_BP_DIRECT	GO:0010628~positive regulation of gene expression	27	12.5	4.762157883764027E-11	YAP1, GSK3B, TFRC, PARK7, ACVR1B, HIF1A, MAPK8, TBK1, HSF1, RIPK1, TFAP2A, IL33, MEF2C, TGFB1, VDR, CAV1, MT3, TGFBR1, VEGFA, IL6, IFNG, IL1B, MDM2, KRAS, PPARG, TLR4, PPARD	213	509	19734	4.914524474943966	1.238637046263591E-7	3.245373964444717E-8	3.025687111466921E-8
GOTERM_BP_DIRECT	GO:0006979~response to oxidative stress	15	6.944444444444445	6.108144465362071E-11	NQO1, GPX2, EPAS1, PARK7, PTGS2, PRDX6, GCLC, MAPK8, ANGPTL7, MTF1, PRDX1, TXNIP, HMOX1, RIPK1, DUOX2	213	123	19734	11.298522844383374	1.5887289916971525E-7	3.245373964444717E-8	3.025687111466921E-8
GOTERM_BP_DIRECT	GO:0120162~positive regulation of cold-induced thermogenesis	14	6.481481481481481	6.241103777778302E-11	FH, ACSL1, EPAS1, CAV1, ADIPOQ, SIRT6, VEGFA, FABP4, SCD, HSF1, LCN2, MFN2, LPIN1, DECR1	213	101	19734	12.842281411239716	1.6233119626285486E-7	3.245373964444717E-8	3.025687111466921E-8
KEGG_PATHWAY	hsa05230:Central carbon metabolism in cancer	15	6.944444444444445	8.208288176390007E-11	G6PD, GLS2, IDH2, PTEN, SLC2A1, SIRT6, SLC1A5, HIF1A, EGFR, SIRT3, SLC7A5, NRAS, PIK3CA, KRAS, MAPK3	177	71	8840	10.551444258772978	2.3393625148138142E-8	7.797873767570507E-9	4.541919457602471E-9
GOTERM_BP_DIRECT	GO:0034599~cellular response to oxidative stress	14	6.481481481481481	9.094889632888723E-11	NQO1, ABCC1, G6PD, PRKAA2, PARP1, SLC11A2, KEAP1, SLC7A11, PARK7, EIF2S1, HIF1A, MT3, MAPK8, LONP1	213	104	19734	12.471830985915494	2.365581001084749E-7	3.9411188409184466E-8	3.6743354116870443E-8
UP_KW_PTM	KW-0832~Ubl conjugation	73	33.7962962962963	1.2238047615642635E-10	CDKN1A, SUV39H1, PTEN, KEAP1, VLDLR, PARK7, SLC7A11, BACH1, ELAVL1, TBK1, CFL1, MEF2C, PARP1, FBXW7, SLC11A2, TSC1, SIRT6, ETV4, SLC39A14, TGFBR1, SREBF2, CDC25A, SLC7A5, NR5A2, CREB1, DDIT3, DDIT4, TXNIP, VDAC2, PPARG, CHMP6, PPARD, YAP1, BECN1, VCP, BEX1, PRKAA2, CDCA3, EPAS1, CEBPG, NEDD4L, SLC3A2, TXN, ACVR1B, HIF1A, EGFR, AURKA, NRAS, PRDX1, HSF1, MFN2, RIPK1, BRD7, BID, ATG7, ATG5, MAPK3, T…	185	2701	14252	2.0821037253469687	2.5699892214348097E-9	2.69237047544138E-9	2.080468094659248E-9
GOTERM_CC_DIRECT	GO:0005634~nucleus	107	49.53703703703704	5.731012779339996E-10	RB1, PEBP1, PARK7, BACH1, RGS4, FTH1, CFL1, MEF2C, FBXW7, SLC11A2, CIRBP, TSC1, LIG3, PRKCA, CDC25A, DDIT3, TYRO3, TFAM, MT1G, VDAC2, TRIB3, NUPR1, KIF20A, TRIB2, ISCU, VCP, BEX1, EPAS1, NEDD4L, TXN, HIF1A, NDRG1, MTDH, PRDX1, HMOX1, DECR1, TFAP2A, TFAP2C, TGFB1, HSPA5, GOT1, VDR, PRDX6, MT3, EIF2S1, PARP12, SMAD7, CS, CPEB1, PIR, MDM2, NOX4, BAP1, EZH2, GSK3B, CDKN1A, DAZAP1, SUV39H1, PTEN, HMGB…	215	6175	20887	1.6833887581207043	1.8969649018263368E-7	6.323217433205129E-8	5.7501161552711294E-8
GOTERM_BP_DIRECT	GO:0010629~negative regulation of gene expression	20	9.25925925925926	1.1360752674153496E-9	RB1, YAP1, GSK3B, CDKN1A, MEF2C, TGFB1, PRKAA2, FBXW7, PARK7, ACVR1B, HIF1A, AURKA, VEGFA, SLC7A5, TBK1, IFNG, PIK3CA, HSF1, PPARG, LGMN	213	310	19734	5.977283053157656	2.954927319165357E-6	4.219708136114156E-7	3.934066354592582E-7
GOTERM_CC_DIRECT	GO:0070062~extracellular exosome	55	25.462962962962965	1.8121114275029938E-9	CD82, TFRC, SLC2A1, PEBP1, PARK7, FTH1, SMPD1, CFL1, LAMP2, STMN1, TIMP1, CTSB, ABCC1, AMN, G6PD, ACSL4, LIFR, PRKCA, SLC7A5, DPEP1, CHMP6, CD44, ARF6, FH, VCP, AHCY, NEDD4L, SLC1A4, SLC3A2, SLC1A5, TXN, NDRG1, DPP4, NRAS, MUC1, PRDX1, DUOX2, HSPA5, GOT1, GDF15, AKR1C1, IDH2, AKR1C3, EIF2S1, CP, PRDX6, CS, FABP4, PSAT1, NEDD4, NOX3, LCN2, PTPN6, P4HB, LGMN	215	2258	20887	2.3663357159041754	5.998087142522479E-7	1.4995222062587275E-7	1.3636138491960027E-7
GOTERM_BP_DIRECT	GO:0051897~positive regulation of phosphatidylinositol 3-kinase/protein kinase B signal transduction	16	7.4074074074074066	2.599920254718556E-9	BECN1, TGFB1, GDF15, AKR1C3, PARK7, TXN, EGFR, TGFBR1, MTDH, VEGFA, PIK3CA, NEDD4, TYRO3, NOX4, PTPN6, PPARD	213	192	19734	7.720657276995305	6.762369789692357E-6	8.449740827835307E-7	7.877758371797225E-7
UP_SEQ_FEATURE	CROSSLNK:Glycyl lysine isopeptide (Lys-Gly) (interchain with G-Cter in ubiquitin)	19	8.796296296296296	3.2923895134420083E-9	BECN1, CAV1, PTEN, TSC1, SLC3A2, SIRT6, VLDLR, HIF1A, EGFR, SLC7A5, NRAS, TBK1, NEDD4, TXNIP, VDAC2, RIPK1, KRAS, PPARG, ATG7	212	308	20569	5.98522114677775	6.2917364985759505E-6	6.291756360187678E-6	6.272002023107026E-6
GOTERM_CC_DIRECT	GO:0005737~cytoplasm	100	46.2962962962963	3.4150823024225354E-9	AQP8, KEAP1, PARK7, BACH1, RGS4, TBK1, SCP2, FTH1, CFL1, STMN1, CHAC1, GABARAPL2, MEF2C, G6PD, FBXW7, SLC11A2, CIRBP, TSC1, ACSL4, PRKCA, CDC25A, ALDH3A2, DDIT3, DDIT4, TXNIP, MT1G, NUPR1, KIF20A, TRIB2, ISCU, VCP, BEX1, EPAS1, NEDD4L, TXN, HIF1A, NDRG1, MTDH, SNX4, PRDX1, RIPK1, ATG7, ATG5, TGFB1, HSPA5, GOT1, VDR, PRDX6, MT3, EIF2S1, SMAD7, CPEB1, NOX3, PIR, MDM2, BAP1, MAP3K11, LGMN, GSK3B, PT…	215	5754	20887	1.6883704763521432	1.1303916136462533E-6	2.2607844842037184E-7	2.0558795460583663E-7
GOTERM_BP_DIRECT	GO:0071456~cellular response to hypoxia	14	6.481481481481481	4.524437224775643E-9	TGFB1, EPAS1, SUV39H1, PTGS2, HIF1A, MT3, NDRG1, VEGFA, CPEB1, MDM2, HMOX1, PPARG, P4HB, PPARD	213	142	19734	9.134298750247968	1.1767992120659265E-5	1.2303697846274233E-6	1.1470832145911054E-6
GOTERM_BP_DIRECT	GO:0097191~extrinsic apoptotic signaling pathway	10	4.62962962962963	4.732191479336244E-9	YAP1, IL33, GSK3B, TGFB1, IFNG, PARP2, RIPK1, ACVR1B, BID, PML	213	53	19734	17.48073345734786	1.2308354443768543E-5	1.2303697846274233E-6	1.1470832145911054E-6
GOTERM_BP_DIRECT	GO:0032869~cellular response to insulin stimulus	12	5.555555555555555	5.371000639544351E-9	RB1, GCLC, CPEB1, GOT1, PIK3CA, PARP1, ADIPOQ, TRIB3, PPARG, LPIN1, SLC39A14, PCK2	213	94	19734	11.827389871141744	1.396987513357928E-5	1.2670215309837539E-6	1.181253919655623E-6
GOTERM_BP_DIRECT	GO:0045944~positive regulation of transcription by RNA polymerase II	39	18.055555555555554	5.84779168146348E-9	RB1, YAP1, BEX1, EPAS1, CEBPG, NEDD4L, HMGB1, PARK7, HIF1A, BACH1, EGFR, MUC1, TBK1, HSF1, RIPK1, MAPK3, TFAP2A, IL33, TFAP2C, MEF2C, TGFB1, PARP1, HSPA5, VDR, ETV4, SREBF2, KLF2, VEGFA, IL6, CREB1, NR5A2, IL1B, MTF1, DDIT3, PPARG, LPIN1, PPARA, TLR4, PPARD	213	1256	19734	2.8768054184982508	1.5209990570919096E-5	1.2670215309837539E-6	1.181253919655623E-6
KEGG_PATHWAY	hsa04068:FoxO signaling pathway	17	7.87037037037037	6.512049859104935E-9	GABARAPL2, CDKN1A, GABARAPL1, TGFB1, PRKAA2, PTEN, EGFR, TGFBR1, KLF2, IL6, NRAS, MAPK8, PIK3CA, MDM2, KRAS, PCK2, MAPK3	177	132	8840	6.432117788049991	1.8559325051237252E-6	4.639835524612266E-7	2.702500691528548E-7
GOTERM_CC_DIRECT	GO:0032991~protein-containing complex	27	12.5	9.339726918957584E-9	CDKN1A, DAZAP1, VCP, PTGS2, HIF1A, EGFR, PANX1, RGS4, SNX4, SCP2, RIPK1, ATG5, MEF2C, PARP1, HSPA5, FBXW7, CAV1, TSC1, WIPI2, SIRT3, SMAD7, PEX3, NEDD4, MDM2, TFAM, PTPN6, P4HB	215	684	20887	3.8348225214198286	3.0914448334584677E-6	5.152416016958266E-7	4.6854296710103875E-7
GOTERM_BP_DIRECT	GO:0071260~cellular response to mechanical stimulus	11	5.092592592592593	9.70380181426368E-9	IL33, GCLC, MAPK8, TGFB1, IL1B, SLC2A1, PTGS2, TLR4, MAP3K14, EGFR, MAPK3	213	77	19734	13.235412474849095	2.5239269989985047E-5	1.9407603628527357E-6	1.8093858152134736E-6
GOTERM_BP_DIRECT	GO:0007584~response to nutrient	10	4.62962962962963	1.4792692928452191E-8	NQO1, GCLC, TFRC, ACSL1, HSF1, ADIPOQ, AKR1C3, TFAM, PPARG, PPARA	213	60	19734	15.44131455399061	3.847505448817401E-5	2.747214400998264E-6	2.5612491184691506E-6
GOTERM_MF_DIRECT	GO:0042802~identical protein binding	47	21.75925925925926	1.9511982607562685E-8	RB1, BECN1, VCP, TFRC, CEBPG, PTEN, SLC2A1, KEAP1, PARK7, EGFR, DPP4, PANX1, TBK1, DNAJB6, PPP1R13L, PRDX1, FTH1, HSF1, LONP1, HMOX1, RIPK1, DECR1, MAPK3, TFAP2A, NQO1, G6PD, TGFB1, PARP1, FBXW7, CAV1, ADIPOQ, ACADSB, PRDX6, PML, VEGFA, GSTZ1, CREB1, ANGPTL7, PSAT1, DDIT3, CCDC6, LCN2, MDM2, KRAS, PPARG, TLR4, MAP3K11	215	1737	19304	2.429443975847157	1.3911946946998377E-5	4.637347866397398E-6	4.4487320345242924E-6
GOTERM_CC_DIRECT	GO:0048471~perinuclear region of cytoplasm	28	12.962962962962962	2.0179019624420113E-8	CDKN1A, VCP, TFRC, PARK7, NDRG1, EGFR, AURKA, MTDH, DNAJB6, LAMP2, HSF1, HMOX1, CTSB, FBXW7, CAV1, SLC11A2, PRKCA, TSC1, ACSL3, MT3, PRDX6, PIK3CA, NEDD4, NOX4, PPARG, NUPR1, TLR4, LGMN	215	761	20887	3.574464443969074	6.679233274464735E-6	9.54179356526151E-7	8.676978438500649E-7
GOTERM_BP_DIRECT	GO:0032436~positive regulation of proteasomal ubiquitin-dependent protein catabolic process	11	5.092592592592593	2.2879374472317244E-8	IL33, GSK3B, VCP, GCLC, MDM2, KEAP1, TRIB3, SIRT6, TRIB2, AURKA, SMAD7	213	84	19734	12.132461435278337	5.9507483130549765E-5	3.965758241868322E-6	3.6973069147264663E-6
GOTERM_MF_DIRECT	GO:0019899~enzyme binding	20	9.25925925925926	3.660005823582092E-8	TGFB1, HSPA5, PARP1, CAV1, PTEN, PEBP1, PRKCA, PARK7, PTGS2, HIF1A, EGFR, SIRT3, MAPK8, CREB1, NEDD4, LAMP2, MDM2, HMOX1, PPARG, P4HB	215	372	19304	4.8272068017004255	2.6095501485134953E-5	6.52396038053508E-6	6.258609958325378E-6
GOTERM_BP_DIRECT	GO:0042752~regulation of circadian rhythm	10	4.62962962962963	4.0094618926932606E-8	GSK3B, MAPK8, PRKAA2, FBXW7, SIRT6, PPARG, PPARA, ATG7, PML, EZH2	213	67	19734	13.828042884170696	1.0428066839418548E-4	6.132118188824987E-6	5.717020957581449E-6
GOTERM_BP_DIRECT	GO:0006879~intracellular iron ion homeostasis	10	4.62962962962963	4.0094618926932606E-8	TFRC, GLRX5, FTH1, SLC11A2, NCOA4, HMOX1, HIF1A, FXN, CP, ISCU	213	67	19734	13.828042884170696	1.0428066839418548E-4	6.132118188824987E-6	5.717020957581449E-6
GOTERM_BP_DIRECT	GO:0000122~negative regulation of transcription by RNA polymerase II	32	14.814814814814813	4.5076415990829306E-8	RB1, YAP1, SUV39H1, HMGB1, TXN, BACH1, MTDH, PPP1R13L, HSF1, TFAP2A, IL33, TFAP2C, MEF2C, TGFB1, PARP1, VDR, CAV1, SIRT6, SREBF2, KLF2, SMAD7, VEGFA, IFNG, DDIT3, NEDD4, MDM2, TXNIP, PPARG, TRIB3, PPARA, PPARD, EZH2	213	963	19734	3.0786421540666637	1.1723688799236687E-4	6.265184198825803E-6	5.841079422289903E-6
GOTERM_BP_DIRECT	GO:0070301~cellular response to hydrogen peroxide	10	4.62962962962963	4.578403837603472E-8	NQO1, BECN1, IL6, HSF1, MDM2, RIPK1, PARK7, FXN, KLF2, EZH2	213	68	19734	13.624689312344655	1.1907719619186352E-4	6.265184198825803E-6	5.841079422289903E-6
GOTERM_CC_DIRECT	GO:0016324~apical plasma membrane	20	9.25925925925926	5.010159844428019E-8	ABCC1, AMN, ABCC5, AQP8, CAV1, SLC11A2, PTEN, SLC2A1, SLC3A2, VLDLR, SLC39A14, EGFR, MTDH, DPP4, SLC7A5, MUC1, DPEP1, CD44, DUOX2, CTSB	215	410	20887	4.738967668746455	1.658349198663256E-5	2.0729536356320928E-6	1.8850726414660421E-6
GOTERM_CC_DIRECT	GO:0005654~nucleoplasm	75	34.72222222222222	8.972630304327743E-8	RB1, GSK3B, CDKN1A, DAZAP1, SUV39H1, PTEN, KEAP1, PARK7, HMGB1, BACH1, ELAVL1, TBK1, SCP2, PPP1R13L, LONP1, MEF2C, PARP1, PARP2, FBXW7, CIRBP, LIG3, PRKCA, SIRT6, WIPI2, ETV4, SREBF2, CDC25A, SIRT3, NR5A2, CREB1, PEX3, MTF1, DPEP1, TRIB3, PPARG, KIF20A, NUPR1, PPARA, BCAT2, PPARD, YAP1, VCP, PRKAA2, EPAS1, CEBPG, NEDD4L, SLC3A2, TXN, HIF1A, AURKA, NFS1, MAPK8, DNAJB6, HSF1, HMOX1, BRD7, DECR1, MA…	215	4030	20887	1.8079808413641871	2.9698966620306244E-5	3.2999340341472037E-6	3.0008463573362785E-6
GOTERM_BP_DIRECT	GO:0009267~cellular response to starvation	10	4.62962962962963	1.3787593634351015E-7	CAV1, LAMP2, AKR1C3, PDK4, TSC1, WIPI1, WIPI2, PPARA, ATG7, SREBF2	213	77	19734	12.03219315895372	3.585510403352199E-4	1.792387172465632E-5	1.671056348483343E-5
UP_KW_BIOLOGICAL_PROCESS	KW-0945~Host-virus interaction	30	13.88888888888889	1.3848571395934126E-7	RB1, BECN1, TFRC, EPAS1, SUV39H1, KEAP1, NEDD4L, HMGB1, VLDLR, SLC1A5, HIF1A, EGFR, DPP4, TBK1, SMPD1, HSF1, CFL1, HMOX1, RIPK1, ATG5, MAPK3, GABARAPL1, HSPA5, FBXW7, CAV1, PML, CREB1, NEDD4, TYRO3, MDM2	165	690	11450	3.0171277997364956	1.3017573288753859E-5	1.3017657112178079E-5	1.2325228542381373E-5
GOTERM_MF_DIRECT	GO:0061629~RNA polymerase II-specific DNA-binding transcription factor binding	14	6.481481481481481	1.4488235102821564E-7	RB1, GSK3B, MEF2C, BEX1, PARP1, EPAS1, KEAP1, HMGB1, HIF1A, MTDH, CREB1, DDIT3, PPARA, TRIB2	215	184	19304	6.83154701718908	1.0329578837264819E-4	2.0660223256623548E-5	1.98199056206599E-5
KEGG_PATHWAY	hsa04936:Alcoholic liver disease	16	7.4074074074074066	1.5386885795875537E-7	GSK3B, PRKAA2, ADIPOQ, CXCL2, ALDH3A2, IL6, MAPK8, TBK1, SCD, IL1B, NOX4, RIPK1, LPIN1, PPARA, TLR4, MAP3K14	177	144	8840	5.549278091650972	4.385166638798399E-5	8.414221045965833E-6	4.900914714492379E-6
GOTERM_CC_DIRECT	GO:0005783~endoplasmic reticulum	34	15.74074074074074	1.5888250471374303E-7	BECN1, VCP, AHCY, KEAP1, HMGB1, PARK7, HSD17B11, PTGS2, ELAVL1, MTDH, HERPUD1, PANX1, SCP2, HMOX1, DUOX2, GABARAPL1, HSPA5, ELOVL5, ACSL1, FBXW7, CAV1, ADIPOQ, ACSL4, PRKCA, SIRT6, ACSL3, SREBF2, VEGFA, SCD, PEX3, NOX4, VDAC2, P4HB, LPIN1	215	1185	20887	2.78739279756648	5.25887304004824E-5	5.259010906024895E-6	4.7823633918836655E-6
KEGG_PATHWAY	hsa05200:Pathways in cancer	31	14.351851851851851	1.810604680238941E-7	RB1, GSK3B, CDKN1A, FH, EPAS1, PTEN, SLC2A1, KEAP1, PTGS2, HIF1A, EGFR, NRAS, MAPK8, HMOX1, BID, MAPK3, NQO1, TGFB1, NCOA4, PRKCA, TGFBR1, PML, VEGFA, IL6, IFNG, PIK3CA, CCDC6, MDM2, KRAS, PPARG, PPARD	177	533	8840	2.904781590188783	5.160090669698025E-5	8.414221045965833E-6	4.900914714492379E-6
KEGG_PATHWAY	hsa04066:HIF-1 signaling pathway	14	6.481481481481481	2.1972805397534544E-7	CDKN1A, TFRC, SLC2A1, PRKCA, HIF1A, EGFR, VEGFA, IL6, IFNG, PIK3CA, HMOX1, TIMP1, TLR4, MAPK3	177	109	8840	6.414761830715804	6.262054151462415E-5	8.414221045965833E-6	4.900914714492379E-6
KEGG_PATHWAY	hsa05417:Lipid and atherosclerosis	19	8.796296296296296	2.6192904382323046E-7	GSK3B, HSPA5, NCF2, PRKCA, VLDLR, CXCL2, EIF2S1, IL6, NRAS, MAPK8, TBK1, PIK3CA, IL1B, DDIT3, KRAS, PPARG, BID, TLR4, MAPK3	177	216	8840	4.393178489223687	7.464700102999267E-5	8.414221045965833E-6	4.900914714492379E-6
KEGG_PATHWAY	hsa03320:PPAR signaling pathway	12	5.555555555555555	2.6571224355681574E-7	FADS2, FABP4, SCP2, ACSL1, SCD, ADIPOQ, ACSL4, PPARG, ACSL3, PPARA, PCK2, PPARD	177	76	8840	7.885816235504014	7.572513217757315E-5	8.414221045965833E-6	4.900914714492379E-6
UP_KW_PTM	KW-0597~Phosphoprotein	142	65.74074074074075	3.444868431211603E-7	RB1, TFRC, NCF2, PEBP1, PARK7, BACH1, RGS4, TBK1, SCP2, FTH1, CFL1, STMN1, GABARAPL2, MEF2C, G6PD, ACSL1, FBXW7, SLC11A2, CIRBP, TSC1, ACSL4, LIFR, LIG3, PRKCA, ACSL3, CDC25A, ALDH3A2, DDIT3, DDIT4, TYRO3, TFAM, TXNIP, MT1G, VDAC2, TRIB3, NUPR1, KIF20A, ISCU, VCP, BEX1, CDCA3, EPAS1, NEDD4L, SLC1A4, SLC1A5, HIF1A, NDRG1, MTDH, SNX4, PRDX1, HMOX1, RIPK1, ATG7, DECR1, PCK2, TFAP2A, TFAP2C, HSPA5, G…	185	8417	14252	1.2996760096201703	7.234198785566193E-6	3.7893552743327635E-6	2.9281381665298624E-6
GOTERM_CC_DIRECT	GO:0005759~mitochondrial matrix	19	8.796296296296296	3.754682107664683E-7	FH, GLS2, GLRX5, IDH2, PARK7, ACADSB, SIRT3, GSTZ1, CS, NFS1, PDK4, LONP1, TFAM, PDSS2, FXN, ISCU, DECR1, BCAT2, PCK2	215	421	20887	4.384389327735734	1.2427227864875157E-4	1.129817979670009E-5	1.0274175585518813E-5
KEGG_PATHWAY	hsa05163:Human cytomegalovirus infection	19	8.796296296296296	5.142787809729378E-7	RB1, GSK3B, CDKN1A, PRKCA, TSC1, PTGS2, EGFR, VEGFA, IL6, NRAS, CREB1, TBK1, PIK3CA, IL1B, MDM2, RIPK1, KRAS, BID, MAPK3	177	226	8840	4.198790060496975	1.465587494923204E-4	1.4656945257728727E-5	8.537027764150769E-6
UP_KW_MOLECULAR_FUNCTION	KW-0560~Oxidoreductase	27	12.5	6.266273552673851E-7	HSD17B11, PTGS2, FADS2, PRDX1, FTH1, HMOX1, DUOX2, DECR1, NQO1, G6PD, GPX2, RRM2, AKR1C1, IDH2, AKR1C3, CP, ACADSB, PRDX6, DHODH, ALDH3A2, SCD, NOX3, PIR, NOX4, VDAC2, P4HB, FXN	171	616	11889	3.04741968557758	3.885015350979515E-5	3.8850896026577875E-5	3.634438660550834E-5
GOTERM_BP_DIRECT	GO:0071466~cellular response to xenobiotic stimulus	9	4.166666666666666	6.609683113484378E-7	RB1, MEF2C, PRKAA2, TFRC, IL1B, HSF1, ADIPOQ, DPEP1, EGFR	213	68	19734	12.26222038111019	0.001717702203896998	8.183417188123516E-5	7.62946279385054E-5
KEGG_PATHWAY	hsa05418:Fluid shear stress and atherosclerosis	15	6.944444444444445	7.336198121084519E-7	NQO1, MEF2C, PRKAA2, NCF2, DUSP1, CAV1, KEAP1, TXN, KLF2, VEGFA, MAPK8, IFNG, PIK3CA, IL1B, HMOX1	177	141	8840	5.313138598389229	2.0905986708752433E-4	1.9007422404628073E-5	1.1070989891818457E-5
UP_KW_PTM	KW-0007~Acetylation	76	35.18518518518518	9.255534232427278E-7	RB1, CDKN1A, DAZAP1, SUV39H1, PTEN, SLC2A1, PARK7, HMGB1, ELAVL1, HERPUD1, SCP2, PPP1R13L, FTH1, CFL1, STMN1, CTSB, GABARAPL2, G6PD, MEF2C, PARP1, ACSL1, PARP2, ELOVL5, PRKCA, SIRT6, MTF1, MT1G, VDAC2, KIF20A, BCAT2, BECN1, FH, VCP, AHCY, GLS2, TIMM9, NEDD4L, SLC1A4, SLC3A2, SLC1A5, TXN, PTGS2, HIF1A, NDRG1, MTDH, SNX4, NRAS, PRDX1, HSF1, BRD7, BID, ATG7, DECR1, ATG5, MAPK3, PCK2, HSPA5, CAV1, ID…	185	3511	14252	1.6675806538523714	1.9436441992759512E-5	6.78739177044667E-6	5.244802731708791E-6
KEGG_PATHWAY	hsa04621:NOD-like receptor signaling pathway	17	7.87037037037037	1.0123101760275003E-6	GABARAPL2, GABARAPL1, TXN, CXCL2, PANX1, IL6, MAPK8, TBK1, IL1B, TXNIP, MFN2, VDAC2, RIPK1, TLR4, ATG5, CTSB, MAPK3	177	189	8840	4.492272740860312	2.8846693160688996E-4	2.3472781351555957E-5	1.3671865629327331E-5
KEGG_PATHWAY	hsa05211:Renal cell carcinoma	11	5.092592592592593	1.0706882721762366E-6	CDKN1A, NRAS, FH, TGFB1, PIK3CA, EPAS1, SLC2A1, KRAS, HIF1A, MAPK3, VEGFA	177	70	8840	7.848264729620663	3.050997685186685E-4	2.3472781351555957E-5	1.3671865629327331E-5
GOTERM_BP_DIRECT	GO:0000165~MAPK cascade	11	5.092592592592593	1.079326863498187E-6	MEF2C, NRAS, CAV1, HSF1, RIPK1, PTPN6, KRAS, MAP3K14, EGFR, MAP3K11, MAPK3	213	126	19734	8.088307623518892	0.0028033938192089103	1.2436267485453552E-4	1.1594427840284388E-4
GOTERM_BP_DIRECT	GO:0008285~negative regulation of cell population proliferation	19	8.796296296296296	1.1383504012177442E-6	TFAP2A, BECN1, CDKN1A, TGFB1, DUSP1, VDR, PTEN, TSC1, SIRT6, PTGS2, NDRG1, PML, IL6, IL1B, FTH1, NOX4, PTPN6, NUPR1, BAP1	213	434	19734	4.05601350035698	0.0029564720820347556	1.2436267485453552E-4	1.1594427840284388E-4
GOTERM_BP_DIRECT	GO:0033138~positive regulation of peptidyl-serine phosphorylation	9	4.166666666666666	1.1479631525034048E-6	IL6, TBK1, TFRC, CAV1, PARK7, TXN, PTGS2, CD44, EGFR	213	73	19734	11.422342272814971	0.0029814006452288933	1.2436267485453552E-4	1.1594427840284388E-4
GOTERM_CC_DIRECT	GO:0042470~melanosome	10	4.62962962962963	1.2449080116066006E-6	AHCY, HSPA5, TFRC, PRDX1, SLC2A1, SLC3A2, SLC1A4, P4HB, SLC1A5, CTSB	215	104	20887	9.341234347048301	4.1197992127672833E-4	3.4338712653482066E-5	3.1226442624465565E-5
GOTERM_BP_DIRECT	GO:0031334~positive regulation of protein-containing complex assembly	8	3.7037037037037033	1.3278291541430544E-6	GSK3B, VCP, TGFB1, IFNG, TFRC, PARK7, BID, VEGFA	213	52	19734	14.253521126760564	0.0034477288097339853	1.3809423203087765E-4	1.2874631478571055E-4
KEGG_PATHWAY	hsa05225:Hepatocellular carcinoma	16	7.4074074074074066	1.3327910229738135E-6	RB1, NQO1, GSK3B, CDKN1A, TGFB1, PTEN, KEAP1, PRKCA, EGFR, TGFBR1, NRAS, PIK3CA, HMOX1, KRAS, BRD7, MAPK3	177	170	8840	4.700564971751412	3.7977356243712457E-4	2.713181725339549E-5	1.5803093558118075E-5
KEGG_PATHWAY	hsa05167:Kaposi sarcoma-associated herpesvirus infection	17	7.87037037037037	1.6511144341269493E-6	RB1, BECN1, GSK3B, CDKN1A, PTGS2, CXCL2, HIF1A, VEGFA, IL6, NRAS, MAPK8, CREB1, TBK1, PIK3CA, KRAS, BID, MAPK3	177	196	8840	4.3318344286867285	4.7045730246320083E-4	3.1371174248412033E-5	1.8272333071004907E-5
GOTERM_BP_DIRECT	GO:0071276~cellular response to cadmium ion	7	3.2407407407407405	1.7923391403087917E-6	MAPK8, HSF1, HMOX1, MT1G, MT3, EGFR, MAPK3	213	35	19734	18.529577464788733	0.0046510285937918505	1.7923391403087917E-4	1.6710115677340425E-4
KEGG_PATHWAY	hsa05208:Chemical carcinogenesis - reactive oxygen species	18	8.333333333333332	2.395155559619292E-6	NQO1, NCF2, AKR1C1, PTEN, AKR1C3, KEAP1, HIF1A, EGFR, VEGFA, NRAS, MAPK8, PIK3CA, NOX4, VDAC2, HMOX1, KRAS, MAP3K14, MAPK3	177	226	8840	3.977801109944503	6.823872198639114E-4	4.2663708405718636E-5	2.4849738931050153E-5
GOTERM_BP_DIRECT	GO:0045599~negative regulation of fat cell differentiation	8	3.7037037037037033	2.8258645021369785E-6	YAP1, IL6, TGFB1, DDIT3, ADIPOQ, TRIB3, TRIB2, VEGFA	213	58	19734	12.779018941233609	0.007323138146662411	2.721202853909683E-4	2.5369983530296425E-4
GOTERM_MF_DIRECT	GO:0042803~protein homodimerization activity	25	11.574074074074074	3.2715672642178035E-6	TFRC, TIMM9, SLC3A2, PARK7, TXN, PTGS2, ELAVL1, DPP4, NFS1, HMOX1, RIPK1, ATG7, G6PD, RRM2, PARP1, GDF15, ADIPOQ, SIRT6, PML, VEGFA, GSTZ1, ALDH3A2, DDIT3, MAP3K11, ISCU	215	750	19304	2.9928682170542635	0.002329912804869383	3.8877124323121565E-4	3.729586681208296E-4
UP_KW_DOMAIN	KW-0809~Transit peptide	20	9.25925925925926	3.844060969885622E-6	FH, GLS2, GLRX5, IDH2, LIG3, TXN, ACADSB, SIRT3, DHODH, CS, NFS1, SCP2, PDK4, LONP1, TFAM, FXN, ISCU, DECR1, BCAT2, PCK2	145	576	14597	3.4954501915708813	8.840966387602123E-5	8.84134023073693E-5	8.84134023073693E-5
KEGG_PATHWAY	hsa05161:Hepatitis B	15	6.944444444444445	4.188234031378884E-6	RB1, CDKN1A, TGFB1, PRKCA, TGFBR1, IL6, NRAS, MAPK8, CREB1, TBK1, PIK3CA, KRAS, BID, TLR4, MAPK3	177	163	8840	4.59602786731829	0.001192937082744483	7.021451170252835E-5	4.089687348287617E-5
GOTERM_CC_DIRECT	GO:0016323~basolateral plasma membrane	14	6.481481481481481	4.393954608237744E-6	ABCC1, TFRC, ABCC5, AQP8, CAV1, SLC2A1, SLC3A2, SLC7A11, SLC39A14, EGFR, AURKA, SLC7A5, CA9, CD44	215	269	20887	5.0560733120083	0.0014533450403518833	1.1187684425589947E-4	1.0173694900612007E-4
KEGG_PATHWAY	hsa04933:AGE-RAGE signaling pathway in diabetic complications	12	5.555555555555555	4.792359769947306E-6	IL6, NRAS, MAPK8, TGFB1, PIK3CA, IL1B, NOX4, KRAS, PRKCA, TGFBR1, MAPK3, VEGFA	177	101	8840	5.933881523745595	0.0013648934916324906	7.587902969083235E-5	4.4196206767291814E-5
GOTERM_BP_DIRECT	GO:2000378~negative regulation of reactive oxygen species metabolic process	6	2.7777777777777777	4.912416361516042E-6	TFAP2A, BECN1, G6PD, HIF1A, ATG5, SIRT3	213	24	19734	23.161971830985916	0.012695944138587767	4.561529478550611E-4	4.2527490215410306E-4
GOTERM_CC_DIRECT	GO:0016020~membrane	82	37.96296296296296	5.237387918291438E-6	GALNT14, CD82, TFRC, NCF2, SLC2A1, VLDLR, PARK7, SLC7A11, ELAVL1, SLC2A8, HERPUD1, PANX1, FADS2, SCP2, FTH1, SMPD1, CFL1, LAMP2, STMN1, LONP1, ENPP2, CA9, ABCC1, AMN, GABARAPL1, G6PD, PARP1, ACSL1, ELOVL5, MMD, FBXW7, ABCC5, SLC11A2, PAQR3, ACSL4, TSC1, ACSL3, WIPI2, SLC39A14, TGFBR1, PARP8, ALDH3A2, SLC7A5, TMBIM4, PEX3, TYRO3, VDAC2, CHMP6, TLR4, ARF6, YAP1, PRKAA2, SLC1A4, SLC3A2, SLC1A5, ACVR…	215	5048	20887	1.578091254192312	0.001732078158897754	1.2382681435389042E-4	1.1260384024326592E-4
GOTERM_BP_DIRECT	GO:0032757~positive regulation of interleukin-8 production	8	3.7037037037037033	5.52883488294559E-6	IL6, DDIT3, IL1B, ADIPOQ, RIPK1, PARK7, HMGB1, TLR4	213	64	19734	11.580985915492958	0.01427763320149078	4.956886446778805E-4	4.6213433642276243E-4
GOTERM_BP_DIRECT	GO:0006995~cellular response to nitrogen starvation	5	2.314814814814815	5.990548825319841E-6	GABARAPL2, BECN1, GABARAPL1, ATG7, ATG5	213	12	19734	38.60328638497652	0.015460701187629211	5.105266417203523E-4	4.7596791520389763E-4
GOTERM_BP_DIRECT	GO:0046697~decidualization	6	2.7777777777777777	6.087048420511893E-6	PARP1, PARP2, VDR, PTGS2, CTSB, PPARD	213	25	19734	22.23549295774648	0.01570778655129712	5.105266417203523E-4	4.7596791520389763E-4
UP_KW_BIOLOGICAL_PROCESS	KW-0072~Autophagy	13	6.018518518518518	6.914417534783703E-6	BECN1, GABARAPL2, VCP, GABARAPL1, PRKAA2, WIPI1, HMGB1, PARK7, WIPI2, LAMP2, MFN2, ATG7, ATG5	165	173	11450	5.214573480469434	6.497463186897479E-4	3.2497762413483404E-4	3.076915802978748E-4
GOTERM_BP_DIRECT	GO:0045454~cell redox homeostasis	7	3.2407407407407405	7.191815304757812E-6	NQO1, GCLC, DDIT3, GLRX5, PRDX1, TXN, PRDX6	213	44	19734	14.739436619718312	0.018532107880119608	5.843349935115722E-4	5.447800093354043E-4
GOTERM_BP_DIRECT	GO:0051091~positive regulation of DNA-binding transcription factor activity	9	4.166666666666666	7.839406335726165E-6	IL6, BEX1, DDIT3, IL1B, HSF1, CEBPG, PTEN, PPARG, PARK7	213	94	19734	8.870542403356307	0.020183897859919253	6.17650196148122E-4	5.758400290242492E-4
GOTERM_BP_DIRECT	GO:1902894~negative regulation of miRNA transcription	6	2.7777777777777777	1.096836350356027E-5	TGFB1, PPARG, PPARA, HIF1A, PPARD, VEGFA	213	28	19734	19.85311871227364	0.028125764200578662	8.387572090957853E-4	7.819797980185321E-4
GOTERM_BP_DIRECT	GO:0045923~positive regulation of fatty acid metabolic process	4	1.8518518518518516	1.2031840023354982E-5	ADIPOQ, PPARG, PPARA, PPARD	213	5	19734	74.11830985915493	0.030810384078912123	8.712369700066056E-4	8.122609289600045E-4
GOTERM_BP_DIRECT	GO:0042149~cellular response to glucose starvation	7	3.2407407407407405	1.2063281123168384E-5	BECN1, SLC7A5, PRKAA2, HSPA5, SUV39H1, SLC2A1, ASNS	213	48	19734	13.511150234741784	0.03088964047252496	8.712369700066056E-4	8.122609289600045E-4
KEGG_PATHWAY	hsa04932:Non-alcoholic fatty liver disease	14	6.481481481481481	1.390199479220609E-5	GSK3B, TGFB1, PRKAA2, ADIPOQ, EIF2S1, IL6, MAPK8, PIK3CA, IL1B, DDIT3, PPARG, PPARA, BID, MAP3K11	177	157	8840	4.453560761452374	0.003954257309828679	1.8962597981699584E-4	1.1044881631446074E-4
KEGG_PATHWAY	hsa04218:Cellular senescence	14	6.481481481481481	1.390199479220609E-5	RB1, CDKN1A, TGFB1, PTEN, TSC1, CDC25A, TGFBR1, IL6, NRAS, PIK3CA, MDM2, VDAC2, KRAS, MAPK3	177	157	8840	4.453560761452374	0.003954257309828679	1.8962597981699584E-4	1.1044881631446074E-4
KEGG_PATHWAY	hsa05219:Bladder cancer	8	3.7037037037037033	1.397244061809443E-5	RB1, CDKN1A, NRAS, MDM2, KRAS, EGFR, MAPK3, VEGFA	177	41	8840	9.74507372192366	0.003974255058294518	1.8962597981699584E-4	1.1044881631446074E-4
GOTERM_BP_DIRECT	GO:0045892~negative regulation of DNA-templated transcription	20	9.25925925925926	1.4530909349147943E-5	RB1, TFAP2A, TGFB1, PARP1, VDR, SUV39H1, ADIPOQ, PML, GCLC, FABP4, DNAJB6, IFNG, DDIT3, MDM2, TRIB3, PPARG, BRD7, BAP1, EZH2, PPARD	213	573	19734	3.233783152668191	0.037089846243854696	0.001021090927237423	9.519709260090436E-4
KEGG_PATHWAY	hsa04210:Apoptosis	13	6.018518518518518	1.5839116754544233E-5	PARP1, PARP2, EIF2S1, NRAS, MAPK8, PIK3CA, DDIT3, RIPK1, KRAS, BID, MAP3K14, CTSB, MAPK3	177	136	8840	4.7740112994350286	0.004504010411046089	1.9756317956039072E-4	1.1507188704219249E-4
KEGG_PATHWAY	hsa05160:Hepatitis C	14	6.481481481481481	1.5943695192592935E-5	RB1, GSK3B, CDKN1A, EIF2S1, EGFR, NRAS, TBK1, IFNG, PIK3CA, RIPK1, KRAS, PPARA, BID, MAPK3	177	159	8840	4.397541129232847	0.004533681053878302	1.9756317956039072E-4	1.1507188704219249E-4
GOTERM_BP_DIRECT	GO:0010039~response to iron ion	5	2.314814814814815	1.6106106435886968E-5	TFRC, SLC11A2, MDM2, HIF1A, FXN	213	15	19734	30.88262910798122	0.041026962963732205	0.0011019967561396347	0.0010274000526471056
KEGG_PATHWAY	hsa04657:IL-17 signaling pathway	11	5.092592592592593	1.7756040582394135E-5	GSK3B, IL6, MAPK8, TBK1, IFNG, IL1B, LCN2, PTGS2, CXCL2, ELAVL1, MAPK3	177	95	8840	5.782931906036278	0.0050477336515806215	2.0679415971629352E-4	1.2044852811545516E-4
KEGG_PATHWAY	hsa05214:Glioma	10	4.62962962962963	1.8139838571604693E-5	RB1, CDKN1A, NRAS, PIK3CA, PTEN, MDM2, KRAS, PRKCA, EGFR, MAPK3	177	76	8840	6.571513529586678	0.005156559946393191	2.0679415971629352E-4	1.2044852811545516E-4
GOTERM_BP_DIRECT	GO:0097421~liver regeneration	6	2.7777777777777777	1.8472067499701163E-5	SLC7A5, IL6, TGFB1, EGFR, EZH2, AURKA	213	31	19734	17.931849159472968	0.0469103337274791	0.0012314711666467444	0.0011481100415198877
KEGG_PATHWAY	hsa05212:Pancreatic cancer	10	4.62962962962963	2.019323444597629E-5	RB1, CDKN1A, MAPK8, TGFB1, PIK3CA, KRAS, EGFR, TGFBR1, MAPK3, VEGFA	177	77	8840	6.486169198033605	0.005738600888548606	2.213489160424324E-4	1.2892603530892553E-4
GOTERM_BP_DIRECT	GO:0009410~response to xenobiotic stimulus	13	6.018518518518518	2.0563977059114337E-5	BECN1, CDKN1A, ABCC1, TGFB1, PTGS2, GCLC, CREB1, SMPD1, MDM2, TXNIP, CA9, PPARG, ATG5	213	254	19734	4.74182100476877	0.05208216676848665	0.0013366585088424318	0.0012461770097823288
UP_KW_BIOLOGICAL_PROCESS	KW-0276~Fatty acid metabolism	12	5.555555555555555	2.1844241406528366E-5	ALDH3A2, FADS2, PRKAA2, ELOVL5, ACSL1, SCD, ACSL4, ACSL3, LPIN1, PTGS2, ACADSB, DECR1	165	163	11450	5.108756274400446	0.0020512743747879147	6.844528974045554E-4	6.480458283936749E-4
KEGG_PATHWAY	hsa05215:Prostate cancer	11	5.092592592592593	2.3376167209753118E-5	RB1, GSK3B, CDKN1A, NRAS, CREB1, PIK3CA, PTEN, MDM2, KRAS, EGFR, MAPK3	177	98	8840	5.605903378300472	0.006640141703658675	2.4674843165850514E-4	1.437201391414451E-4
GOTERM_BP_DIRECT	GO:0006915~apoptotic process	20	9.25925925925926	2.3609763105879055E-5	BECN1, HELLS, MEF2C, PARP1, PTEN, TGFBR1, PML, AURKA, VEGFA, IFNG, TMBIM4, PPP1R13L, IL1B, DDIT4, MDM2, LCN2, MFN2, RIPK1, PPARD, MAPK3	213	593	19734	3.1247179535900056	0.059562154213004925	0.0014897031653056138	0.0013888617202695414
GOTERM_BP_DIRECT	GO:0048661~positive regulation of smooth muscle cell proliferation	7	3.2407407407407405	2.406443574724453E-5	IL6, TGFB1, PIK3CA, HMOX1, PTGS2, TLR4, EGFR	213	54	19734	12.009911319770476	0.0606736884526794	0.0014897031653056138	0.0013888617202695414
UP_KW_CELLULAR_COMPONENT	KW-0963~Cytoplasm	95	43.98148148148148	2.7527143781036592E-5	GSK3B, CDKN1A, DAZAP1, NCF2, PTEN, PEBP1, KEAP1, PARK7, HMGB1, ELAVL1, TBK1, SCP2, PPP1R13L, FTH1, CFL1, STMN1, TMSB4Y, CHAC1, GABARAPL1, GPX2, G6PD, MEF2C, PARP1, FBXW7, TSC22D3, CIRBP, WIPI1, PRKCA, TSC1, MTF1, IL1B, DDIT3, DDIT4, TXNIP, PPARG, KIF20A, NUPR1, TRIB2, FXN, ISCU, ARF6, YAP1, BECN1, FH, VCP, BEX1, PRKAA2, AHCY, CDCA3, NEDD4L, TXN, HIF1A, NDRG1, AURKA, MTDH, NFS1, MAPK8, MUC1, DNAJB…	205	5805	17942	1.4323144471754794	8.529892001593042E-4	4.973796812677632E-4	4.171571520310272E-4
KEGG_PATHWAY	hsa01521:EGFR tyrosine kinase inhibitor resistance	10	4.62962962962963	2.75796737121525E-5	GSK3B, IL6, NRAS, PIK3CA, PTEN, KRAS, PRKCA, EGFR, MAPK3, VEGFA	177	80	8840	6.242937853107344	0.007829503904037804	2.8072167885583797E-4	1.6350806557918985E-4
GOTERM_BP_DIRECT	GO:0045893~positive regulation of DNA-templated transcription	22	10.185185185185185	2.9818848889170076E-5	TFAP2A, YAP1, MEF2C, TGFB1, NCOA4, HIF1A, MT3, EGFR, TGFBR1, KLF2, MTDH, IL6, CREB1, NR5A2, IL1B, DDIT3, TFAM, PPARG, NUPR1, PPARA, BRD7, PPARD	213	713	19734	2.8587005906406184	0.07462848321818039	0.001803000165391679	0.0016809509234267039
UP_KW_CELLULAR_COMPONENT	KW-0496~Mitochondrion	34	15.74074074074074	3.20890116946944E-5	BECN1, FH, GLS2, AQP8, TIMM9, PARK7, NFS1, MAPK8, SCP2, LONP1, PDK4, MFN2, PDSS2, BID, DECR1, PCK2, ACSL1, GLRX5, IDH2, SLC11A2, ACSL4, PRKCA, LIG3, ACSL3, ACADSB, SIRT3, DHODH, CS, DDIT4, TFAM, VDAC2, FXN, ISCU, BCAT2	205	1371	17942	2.170493319812848	9.942806983551655E-4	4.973796812677632E-4	4.171571520310272E-4
KEGG_PATHWAY	hsa04136:Autophagy - other	7	3.2407407407407405	3.3707447910645146E-5	GABARAPL2, BECN1, GABARAPL1, WIPI1, WIPI2, ATG7, ATG5	177	32	8840	10.925141242937853	0.009560786825333456	3.312628501563402E-4	1.929460811436929E-4
GOTERM_BP_DIRECT	GO:0045931~positive regulation of mitotic cell cycle	6	2.7777777777777777	3.4081626741153504E-5	HSF1, MDM2, ASNS, PRKCA, AURKA, LGMN	213	35	19734	15.882494969818914	0.08483218101139756	0.0020139143074317982	0.001877587800467184
UP_KW_MOLECULAR_FUNCTION	KW-0010~Activator	26	12.037037037037036	3.5833872343426154E-5	YAP1, EPAS1, CEBPG, TXN, HIF1A, BACH1, HSF1, TFAP2A, TFAP2C, MEF2C, NCOA4, CIRBP, ETV4, SREBF2, PML, KLF2, CPEB1, CREB1, NR5A2, MTF1, DDIT3, TFAM, PPARG, NUPR1, PPARA, PPARD	171	725	11889	2.4933575317604357	0.002219273655010179	0.0011108500426462108	0.0010391822979593584
GOTERM_BP_DIRECT	GO:0043123~positive regulation of canonical NF-kappaB signal transduction	12	5.555555555555555	3.631924120063936E-5	TGFB1, TBK1, TFRC, PARP1, IL1B, CAV1, ADIPOQ, HMOX1, RIPK1, TLR4, MTDH, VEGFA	213	227	19734	4.89768567351244	0.09014320672016751	0.002098445047148052	0.001956396459341107
GOTERM_BP_DIRECT	GO:0043524~negative regulation of neuron apoptotic process	10	4.62962962962963	3.808891856416715E-5	MEF2C, GCLC, PIK3CA, TMBIM4, TYRO3, KRAS, PARK7, HIF1A, MT3, LGMN	213	151	19734	6.135621677082361	0.0943217459155331	0.00215285191884423	0.0020071204043378517
GOTERM_MF_DIRECT	GO:1990404~NAD+-protein ADP-ribosyltransferase activity	5	2.314814814814815	3.977725841137669E-5	PARP1, PARP2, SIRT6, PARP12, PARP8	215	18	19304	24.940568475452196	0.02796333041946275	0.004051597892473083	0.0038868063933402363
KEGG_PATHWAY	hsa04137:Mitophagy - animal	11	5.092592592592593	4.270568611010985E-5	GABARAPL2, BECN1, VCP, NRAS, GABARAPL1, MAPK8, TBK1, MFN2, KRAS, HIF1A, EIF2S1	177	105	8840	5.232176486413775	0.012097608790187286	4.057040180460436E-4	2.363047964759412E-4
GOTERM_BP_DIRECT	GO:0043407~negative regulation of MAP kinase activity	6	2.7777777777777777	4.497130434150013E-5	DUSP1, SMPD1, IL1B, ADIPOQ, PAQR3, PPARG	213	37	19734	15.02398172820708	0.11039078132992197	0.0024877742827212838	0.0023193711005063044
KEGG_PATHWAY	hsa05206:MicroRNAs in cancer	19	8.796296296296296	4.680052127300019E-5	CDKN1A, ABCC1, GLS2, PTEN, PRKCA, PTGS2, CDC25A, EGFR, VEGFA, NRAS, PIK3CA, DDIT4, STMN1, MDM2, HMOX1, KRAS, CD44, EZH2, MAPK3	177	312	8840	3.041431261770245	0.013249897624215023	4.3026285686467914E-4	2.5060924294574295E-4
GOTERM_MF_DIRECT	GO:0019901~protein kinase binding	18	8.333333333333332	4.7743780835283015E-5	BECN1, GSK3B, CDKN1A, PARP1, TFRC, CAV1, PEBP1, ACSL3, ELAVL1, HIF1A, CDC25A, EGFR, AURKA, RGS4, HSF1, TRIB3, PTPN6, KIF20A	215	502	19304	3.219419994440841	0.03346921460798913	0.004255164466944599	0.0040820932614166975
UP_KW_PTM	KW-1017~Isopeptide bond	45	20.833333333333336	4.787679471711351E-5	BECN1, VCP, CEBPG, PTEN, SLC3A2, HMGB1, VLDLR, PARK7, ELAVL1, HIF1A, EGFR, AURKA, NRAS, TBK1, PRDX1, HSF1, CFL1, RIPK1, BRD7, ATG7, ATG5, TFAP2A, NQO1, TFAP2C, MEF2C, PARP1, HSPA5, CAV1, TSC1, SIRT6, ETV4, SREBF2, TGFBR1, PML, SMAD7, SLC7A5, CREB1, NR5A2, NEDD4, TXNIP, VDAC2, KRAS, PPARG, LPIN1, EZH2	185	1876	14252	1.8479225494150868	0.0010049314756155336	2.633223709441243E-4	2.034763775477324E-4
KEGG_PATHWAY	hsa05205:Proteoglycans in cancer	15	6.944444444444445	5.373638381354051E-5	CDKN1A, TGFB1, CAV1, PRKCA, HIF1A, EGFR, VEGFA, NRAS, PIK3CA, MDM2, KRAS, PTPN6, TLR4, CD44, MAPK3	177	204	8840	3.6723163841807906	0.01519859840462312	4.6756528677120517E-4	2.7233627229480723E-4
KEGG_PATHWAY	hsa05210:Colorectal cancer	10	4.62962962962963	5.413913846824481E-5	GSK3B, CDKN1A, NRAS, MAPK8, TGFB1, PIK3CA, KRAS, EGFR, TGFBR1, MAPK3	177	87	8840	5.740632508604455	0.015311638518257675	4.6756528677120517E-4	2.7233627229480723E-4
GOTERM_BP_DIRECT	GO:0006914~autophagy	10	4.62962962962963	5.42933328964977E-5	GABARAPL2, BECN1, VCP, PRKAA2, WIPI1, PARK7, HMGB1, CHMP6, ATG7, ATG5	213	158	19734	5.86379033695846	0.13170242312389346	0.0029408888652269587	0.0027418133112731336
UP_KW_BIOLOGICAL_PROCESS	KW-0090~Biological rhythms	11	5.092592592592593	5.777311203488956E-5	GSK3B, MAPK8, CREB1, PRKAA2, FBXW7, SUV39H1, PPARG, PPARA, ATG7, PML, EZH2	165	150	11450	5.0888888888888895	0.005416109116564538	0.0013576681328199046	0.0012854517427762927
KEGG_PATHWAY	hsa04931:Insulin resistance	11	5.092592592592593	5.893314821923424E-5	GSK3B, IL6, MAPK8, CREB1, PRKAA2, PIK3CA, PTEN, SLC2A1, TRIB3, PPARA, PCK2	177	109	8840	5.040170009848132	0.016656168410792538	4.93998448308287E-4	2.877324295409672E-4
GOTERM_MF_DIRECT	GO:0004672~protein kinase activity	13	6.018518518518518	6.481561661064644E-5	GSK3B, PRKAA2, MMD, PRKCA, TGFBR1, AURKA, TBK1, PDK4, RIPK1, TRIB3, TRIB2, MAP3K14, MAP3K11	215	277	19304	4.213785576357989	0.045163380684084986	0.00513483718259899	0.004925986862409129
GOTERM_BP_DIRECT	GO:0110076~negative regulation of ferroptosis	4	1.8518518518518516	6.578754185118327E-5	NQO1, FTH1, HMOX1, SLC7A11	213	8	19734	46.32394366197183	0.1572787375366893	0.003422552940285461	0.0031908724335584456
GOTERM_BP_DIRECT	GO:0000422~autophagy of mitochondrion	6	2.7777777777777777	6.613375077165117E-5	GABARAPL2, GABARAPL1, WIPI1, WIPI2, ATG7, ATG5	213	40	19734	13.897183098591551	0.1580373075450121	0.003422552940285461	0.0031908724335584456
GOTERM_BP_DIRECT	GO:0060252~positive regulation of glial cell proliferation	5	2.314814814814815	6.713469229021482E-5	SLC7A5, IL6, IL1B, KRAS, EGFR	213	21	19734	22.059020791415158	0.1602266091602288	0.003422552940285461	0.0031908724335584456
KEGG_PATHWAY	hsa04920:Adipocytokine signaling pathway	9	4.166666666666666	6.940474343466588E-5	MAPK8, PRKAA2, ACSL1, ADIPOQ, SLC2A1, ACSL4, ACSL3, PPARA, PCK2	177	70	8840	6.421307506053269	0.019586677261309915	5.455955308402257E-4	3.177854670858859E-4
GOTERM_BP_DIRECT	GO:0043525~positive regulation of neuron apoptotic process	7	3.2407407407407405	6.97707980632513E-5	TFAP2A, NQO1, GSK3B, DDIT3, RIPK1, NUPR1, MAP3K11	213	65	19734	9.977464788732396	0.16596522165930627	0.003488539903162565	0.0032523925866407913
KEGG_PATHWAY	hsa04150:mTOR signaling pathway	13	6.018518518518518	7.03553355538963E-5	GSK3B, PRKAA2, PTEN, PRKCA, TSC1, SLC3A2, SLC7A5, NRAS, PIK3CA, DDIT4, KRAS, LPIN1, MAPK3	177	158	8840	4.109275548880785	0.019852272197930954	5.455955308402257E-4	3.177854670858859E-4
KEGG_PATHWAY	hsa05235:PD-L1 expression and PD-1 checkpoint pathway in cancer	10	4.62962962962963	7.083170049504684E-5	NRAS, IFNG, PIK3CA, PTEN, PTPN6, KRAS, HIF1A, TLR4, EGFR, MAPK3	177	90	8840	5.549278091650973	0.01998534134272989	5.455955308402257E-4	3.177854670858859E-4
UP_KW_BIOLOGICAL_PROCESS	KW-0443~Lipid metabolism	26	12.037037037037036	7.254321201719048E-5	PRKAA2, PTEN, VLDLR, HSD17B11, PTGS2, FADS2, SCP2, SMPD1, ENPP2, PDSS2, DECR1, ELOVL5, ACSL1, AKR1C1, AKR1C3, ACSL4, ACSL3, ACADSB, PRDX6, SREBF2, ALDH3A2, PIK3CA, SCD, DPEP1, LPIN1, BCAT2	165	757	11450	2.38341139265842	0.006796110553431323	0.001363812385923181	0.0012912691739059906
KEGG_PATHWAY	hsa04217:Necroptosis	13	6.018518518518518	7.483475437047422E-5	IL33, PARP1, HMGB1, MAPK8, IFNG, IL1B, SMPD1, FTH1, VDAC2, RIPK1, CHMP6, BID, TLR4	177	159	8840	4.083431048573358	0.021102854815648775	5.612606577785566E-4	3.269097164604926E-4
KEGG_PATHWAY	hsa05216:Thyroid cancer	7	3.2407407407407405	7.962419407405806E-5	CDKN1A, NRAS, NCOA4, CCDC6, KRAS, PPARG, MAPK3	177	37	8840	9.44877080470301	0.02243823147370627	5.818691105411935E-4	3.389132363152215E-4
SMART	SM00220:S_TKc	14	6.481481481481481	8.323124821986136E-5	GSK3B, PRKAA2, PRKCA, ACVR1B, TGFBR1, AURKA, MAPK8, TBK1, RIPK1, TRIB3, TRIB2, MAP3K14, MAP3K11, MAPK3	110	365	10692	3.728219178082192	0.010350401106208329	0.01040390602748267	0.01040390602748267
KEGG_PATHWAY	hsa05218:Melanoma	9	4.166666666666666	9.393846107014727E-5	RB1, CDKN1A, NRAS, PIK3CA, PTEN, MDM2, KRAS, EGFR, MAPK3	177	73	8840	6.157418156489436	0.026418480365719033	6.693115351247993E-4	3.898446134411112E-4
GOTERM_BP_DIRECT	GO:0032722~positive regulation of chemokine production	6	2.7777777777777777	9.425081292046566E-5	IL33, IL6, IFNG, HMOX1, HIF1A, TLR4	213	43	19734	12.927612184736326	0.21741905494194402	0.0046236247847775604	0.004310640953192618
GOTERM_CC_DIRECT	GO:0005741~mitochondrial outer membrane	11	5.092592592592593	1.0617847294407581E-4	ACSL1, SLC11A2, MFN2, VDAC2, HMOX1, KRAS, ACSL4, ACSL3, LPIN1, BID, MT3	215	223	20887	4.792095108979038	0.03453645986284337	0.002343004969632606	0.0021306480237444545
UP_KW_BIOLOGICAL_PROCESS	KW-0053~Apoptosis	21	9.722222222222223	1.1152336693762572E-4	BECN1, MEF2C, PARP1, PTEN, PRKCA, TGFBR1, PML, TMBIM4, PPP1R13L, DDIT3, DDIT4, MDM2, LCN2, MFN2, HMOX1, RIPK1, TRIB3, CHAC1, BID, ATG5, MAPK3	165	549	11450	2.6544129822818343	0.010429017805778984	0.0017471994153561363	0.0016542632762414483
GOTERM_CC_DIRECT	GO:0043235~receptor complex	11	5.092592592592593	1.1444413920705347E-4	AMN, VDR, TYRO3, RIPK1, LIFR, PPARG, VLDLR, ACVR1B, TLR4, EGFR, TGFBR1	215	225	20887	4.749498708010337	0.03717458636555793	0.002367563129845919	0.002152980368832693
GOTERM_BP_DIRECT	GO:0008286~insulin receptor signaling pathway	7	3.2407407407407405	1.1468248678807769E-4	GSK3B, PIK3CA, RARRES2, PDK4, SLC39A14, SLC2A8, MAPK3	213	71	19734	9.134298750247968	0.25792595798736573	0.005494041020707109	0.0051221367054592425
GOTERM_BP_DIRECT	GO:0071294~cellular response to zinc ion	5	2.314814814814815	1.1622009851495807E-4	CREB1, PARP1, MTF1, MT1G, MT3	213	24	19734	19.30164319248826	0.2608881701704552	0.005494041020707109	0.0051221367054592425
GOTERM_BP_DIRECT	GO:0008284~positive regulation of cell population proliferation	17	7.87037037037037	1.2164438190889604E-4	TGFB1, PTEN, AKR1C3, LIFR, EGFR, TGFBR1, VEGFA, DPP4, IL6, IFNG, IL1B, MDM2, PTPN6, TIMP1, FXN, EZH2, LGMN	213	506	19734	3.1126760563380285	0.27124398162921115	0.005647774874341602	0.005265463959770786
GOTERM_BP_DIRECT	GO:0046718~symbiont entry into host cell	8	3.7037037037037033	1.2386537261056997E-4	DPP4, TFRC, SMPD1, TYRO3, SLC3A2, SLC1A5, EGFR, CTSB	213	103	19734	7.195952413510187	0.2754422345275901	0.005649999452411964	0.005267537951017923
GOTERM_CC_DIRECT	GO:0005811~lipid droplet	8	3.7037037037037033	1.2483453968560138E-4	VCP, FABP4, SMPD1, CAV1, TSC1, ACSL4, ACSL3, HSD17B11	215	108	20887	7.196210163652024	0.04048066435679898	0.0024306019197608266	0.0022103056732568245
KEGG_PATHWAY	hsa01212:Fatty acid metabolism	8	3.7037037037037033	1.2568767819265262E-4	FADS2, SCP2, ELOVL5, ACSL1, SCD, ACSL4, ACSL3, ACADSB	177	57	8840	7.0096144315591244	0.035189181244035694	8.66007077715808E-4	5.044111400028916E-4
KEGG_PATHWAY	hsa05131:Shigellosis	16	7.4074074074074066	1.2762209566338222E-4	BECN1, GSK3B, WIPI1, WIPI2, EGFR, MAPK8, TBK1, PIK3CA, IL1B, MDM2, RIPK1, TLR4, CD44, ATG5, MAPK3, ARF6	177	249	8840	3.2092210650511652	0.03572101085574053	8.66007077715808E-4	5.044111400028916E-4
GOTERM_MF_DIRECT	GO:0140297~DNA-binding transcription factor binding	10	4.62962962962963	1.3213748774496925E-4	RB1, YAP1, MEF2C, CEBPG, PPARG, PARK7, HMGB1, PPARA, PPARD, MAPK3	215	172	19304	5.22011898323418	0.08991770902154506	0.009421402876216307	0.009038204161755898
GOTERM_BP_DIRECT	GO:0000045~autophagosome assembly	7	3.2407407407407405	1.3390741199539836E-4	GABARAPL2, BECN1, GABARAPL1, WIPI1, WIPI2, ATG7, ATG5	213	73	19734	8.884043989967202	0.2941245688598073	0.006002746054966134	0.00559640632201458
KEGG_PATHWAY	hsa05220:Chronic myeloid leukemia	9	4.166666666666666	1.3744015492127477E-4	RB1, CDKN1A, NRAS, TGFB1, PIK3CA, MDM2, KRAS, TGFBR1, MAPK3	177	77	8840	5.837552278230245	0.03841579029816389	9.043795722993024E-4	5.267614350936288E-4
KEGG_PATHWAY	hsa05166:Human T-cell leukemia virus 1 infection	15	6.944444444444445	1.3962351291638353E-4	RB1, CDKN1A, TGFB1, PTEN, SLC2A1, TGFBR1, IL6, NRAS, MAPK8, CREB1, PIK3CA, VDAC2, KRAS, MAP3K14, MAPK3	177	223	8840	3.3594284411339967	0.03901403955612426	9.043795722993024E-4	5.267614350936288E-4
GOTERM_CC_DIRECT	GO:0000785~chromatin	27	12.5	1.4125066834766727E-4	RB1, EPAS1, CEBPG, PARK7, HIF1A, BACH1, MUC1, HSF1, BRD7, TFAP2A, TFAP2C, MEF2C, PARP1, VDR, SIRT6, ETV4, SREBF2, KLF2, SMAD7, CREB1, NR5A2, DDIT3, NEDD4, PPARG, PPARA, PPARD, EZH2	215	1156	20887	2.2690472358574074	0.04568099205373155	0.002597442845726548	0.0023620250651471024
GOTERM_BP_DIRECT	GO:0098869~cellular oxidant detoxification	7	3.2407407407407405	1.4443214581974156E-4	GSTZ1, GPX2, PARK7, PTGS2, PRDX6, CP, DUOX2	213	74	19734	8.763989341454131	0.31318831962993543	0.006364806425954713	0.005933957990967009
GOTERM_MF_DIRECT	GO:0003950~NAD+ ADP-ribosyltransferase activity	5	2.314814814814815	1.5473006494401862E-4	PARP1, PARP2, SIRT6, PARP12, PARP8	215	25	19304	17.95720930232558	0.104462401473842	0.010029321482280478	0.009621396765609885
KEGG_PATHWAY	hsa05213:Endometrial cancer	8	3.7037037037037033	1.568482325055625E-4	GSK3B, CDKN1A, NRAS, PIK3CA, PTEN, KRAS, EGFR, MAPK3	177	59	8840	6.772000383031696	0.04372069860166761	9.933721392018958E-4	5.785957021316306E-4
GOTERM_BP_DIRECT	GO:0046716~muscle cell cellular homeostasis	5	2.314814814814815	1.6078456585026738E-4	TGFB1, CAV1, LAMP2, HIF1A, FXN	213	26	19734	17.816901408450704	0.34179199427336227	0.00696733118684492	0.006495696460350802
GOTERM_CC_DIRECT	GO:0005789~endoplasmic reticulum membrane	27	12.5	1.7792655162708875E-4	BECN1, VCP, SLC7A11, PTGS2, EGFR, MTDH, HERPUD1, PANX1, FADS2, NRAS, HMOX1, GABARAPL2, HSPA5, ELOVL5, ACSL1, CAV1, ACSL4, ACSL3, SREBF2, PML, ALDH3A2, SCD, TYRO3, NOX4, VDAC2, KRAS, LPIN1	215	1173	20887	2.2361624933087496	0.057197945321125765	0.003099667820450862	0.0028187311599870376
GOTERM_MF_DIRECT	GO:0001223~transcription coactivator binding	6	2.7777777777777777	1.8565224027192444E-4	EPAS1, TFAM, PPARG, PPARA, HIF1A, PPARD	215	48	19304	11.223255813953488	0.12399399779127496	0.011030837276156844	0.010582177695499694
GOTERM_BP_DIRECT	GO:0070374~positive regulation of ERK1 and ERK2 cascade	11	5.092592592592593	1.8620423921788298E-4	TGFB1, FBXW7, NOX4, PRKCA, HMGB1, MT3, TLR4, CD44, EGFR, MAPK3, VEGFA	213	228	19734	4.469854212997282	0.38391006194144484	0.00745603860763018	0.006951322148036752
GOTERM_BP_DIRECT	GO:0050729~positive regulation of inflammatory response	8	3.7037037037037033	1.8674950287317363E-4	IL33, ABCC1, TGFB1, FABP4, IFNG, IL1B, RIPK1, TLR4	213	110	19734	6.738028169014084	0.3847833630799543	0.00745603860763018	0.006951322148036752
GOTERM_BP_DIRECT	GO:0006826~iron ion transport	5	2.314814814814815	1.8716643451697782E-4	TFRC, FTH1, SLC11A2, FXN, CP	213	27	19734	17.157016171100675	0.38545029112154783	0.00745603860763018	0.006951322148036752
GOTERM_BP_DIRECT	GO:0150078~positive regulation of neuroinflammatory response	4	1.8518518518518516	1.8926867234753534E-4	IL33, IL6, IL1B, NUPR1	213	11	19734	33.690140845070424	0.38880205904142673	0.00745603860763018	0.006951322148036752
GOTERM_BP_DIRECT	GO:0044571~[2Fe-2S] cluster assembly	4	1.8518518518518516	1.8926867234753534E-4	NFS1, GLRX5, FXN, ISCU	213	11	19734	33.690140845070424	0.38880205904142673	0.00745603860763018	0.006951322148036752
GOTERM_BP_DIRECT	GO:0070213~protein auto-ADP-ribosylation	4	1.8518518518518516	1.8926867234753534E-4	PARP1, PARP2, PARP12, PARP8	213	11	19734	33.690140845070424	0.38880205904142673	0.00745603860763018	0.006951322148036752
GOTERM_BP_DIRECT	GO:0043065~positive regulation of apoptotic process	13	6.018518518518518	1.9902793653099376E-4	TGFB1, HMGB1, PTGS2, TGFBR1, IL6, MAPK8, SMPD1, TXNIP, RIPK1, PPARG, BID, ATG7, MAP3K11	213	322	19734	3.7404426559356136	0.40412429678240824	0.00772347216388931	0.007200652509718342
UP_KW_CELLULAR_COMPONENT	KW-0256~Endoplasmic reticulum	32	14.814814814814813	2.0148000115645102E-4	BECN1, VCP, AHCY, AQP8, HMGB1, PARK7, HSD17B11, PTGS2, EGFR, MTDH, HERPUD1, PANX1, FADS2, SCP2, HMOX1, GABARAPL2, GABARAPL1, HSPA5, ELOVL5, ACSL1, ACSL4, SIRT6, ACSL3, SREBF2, PML, VEGFA, ALDH3A2, SCD, NOX4, VDAC2, P4HB, LPIN1	205	1380	17942	2.029494521032167	0.006227040449538923	0.002081960011949994	0.0017461600100225755
INTERPRO	IPR011009:Kinase-like_dom_sf	17	7.87037037037037	2.0464416716528717E-4	GSK3B, PRKAA2, PRKCA, ACVR1B, EGFR, TGFBR1, AURKA, MAPK8, TBK1, PIK3CA, TYRO3, RIPK1, TRIB3, TRIB2, MAP3K14, MAP3K11, MAPK3	216	545	20607	2.9758664627930687	0.15172529252059985	0.08651601371513049	0.085439943892803
GOTERM_BP_DIRECT	GO:0071333~cellular response to glucose stimulus	7	3.2407407407407405	2.0729197114778477E-4	GCLC, TGFB1, PRKAA2, PIK3CA, NOX4, SLC39A14, PCK2	213	79	19734	8.209306471741845	0.41679837218516413	0.007919981554090337	0.007383859725813453
GOTERM_MF_DIRECT	GO:0016175~superoxide-generating NAD(P)H oxidase activity	4	1.8518518518518516	2.0758040623488204E-4	NCF2, NOX3, NOX4, DUOX2	215	11	19304	32.64947145877379	0.1375863001459331	0.011384986895805454	0.010921922912666101
GOTERM_BP_DIRECT	GO:0007049~cell cycle	13	6.018518518518518	2.1018412585855126E-4	RB1, BECN1, HELLS, CDCA3, DUSP1, SUV39H1, LIG3, DDIT3, MDM2, TXNIP, BRD7, MAPK3, ARF6	213	324	19734	3.7173535037384804	0.4211699524680119	0.007919981554090337	0.007383859725813453
GOTERM_BP_DIRECT	GO:0097352~autophagosome maturation	6	2.7777777777777777	2.145365148493974E-4	GABARAPL2, BECN1, VCP, GABARAPL1, LAMP2, CHMP6	213	51	19734	10.899751449875724	0.42768706062144557	0.007968499122977618	0.007429093028499132
GOTERM_CC_DIRECT	GO:1990229~iron-sulfur cluster assembly complex	4	1.8518518518518516	2.17927333643744E-4	NFS1, GLRX5, FXN, ISCU	215	12	20887	32.3829457364341	0.06960105207706935	0.0036066973718039633	0.0032798063713383474
UP_SEQ_FEATURE	TRANSIT:Mitochondrion	17	7.87037037037037	2.185864067102798E-4	FH, GLS2, GLRX5, IDH2, LIG3, ACADSB, SIRT3, CS, NFS1, PDK4, LONP1, TFAM, FXN, ISCU, DECR1, BCAT2, PCK2	212	557	20569	2.9612225195623454	0.34148256656441534	0.13941533887499313	0.13897761410615486
KEGG_PATHWAY	hsa05415:Diabetic cardiomyopathy	14	6.481481481481481	2.1957839795217683E-4	GSK3B, G6PD, TGFB1, PARP1, NCF2, PTEN, SLC2A1, PRKCA, TGFBR1, MAPK8, PIK3CA, PDK4, VDAC2, PPARA	177	205	8840	3.4107758026732813	0.060668394870785236	0.0013604313786167478	7.923916100013338E-4
KEGG_PATHWAY	hsa05022:Pathways of neurodegeneration - multiple diseases	23	10.648148148148149	2.267525642935542E-4	BECN1, GSK3B, VCP, GPX2, HSPA5, PRKCA, WIPI1, PARK7, WIPI2, PTGS2, EIF2S1, IL6, NRAS, MAPK8, TBK1, IL1B, DDIT3, MFN2, NOX4, VDAC2, KRAS, BID, MAPK3	177	483	8840	2.3782620392789884	0.0625874531182189	0.0013749889536949563	8.008707589942552E-4
KEGG_PATHWAY	hsa04625:C-type lectin receptor signaling pathway	10	4.62962962962963	2.3348580669596965E-4	IL6, NRAS, MAPK8, PIK3CA, IL1B, MDM2, KRAS, PTGS2, MAP3K14, MAPK3	177	105	8840	4.756524078557977	0.06438501186903212	0.0013863219772573198	8.074717481568951E-4
UP_SEQ_FEATURE	DOMAIN:Protein kinase	16	7.4074074074074066	2.3367525480022907E-4	GSK3B, PRKAA2, PRKCA, ACVR1B, EGFR, TGFBR1, AURKA, MAPK8, TBK1, TYRO3, RIPK1, TRIB3, TRIB2, MAP3K14, MAP3K11, MAPK3	212	504	20569	3.080113806528901	0.36020380220940273	0.13941533887499313	0.13897761410615486
INTERPRO	IPR000719:Prot_kinase_dom	16	7.4074074074074066	2.51481473234135E-4	GSK3B, PRKAA2, PRKCA, ACVR1B, EGFR, TGFBR1, AURKA, MAPK8, TBK1, TYRO3, RIPK1, TRIB3, TRIB2, MAP3K14, MAP3K11, MAPK3	216	499	20607	3.059006902694277	0.18308198043118518	0.08651601371513049	0.085439943892803
KEGG_PATHWAY	hsa04926:Relaxin signaling pathway	11	5.092592592592593	2.570819464773667E-4	NRAS, MAPK8, TGFB1, CREB1, PIK3CA, KRAS, PRKCA, EGFR, TGFBR1, MAPK3, VEGFA	177	130	8840	4.225988700564972	0.0706573533768855	0.001495272545837745	8.709306758212831E-4
GOTERM_BP_DIRECT	GO:0034614~cellular response to reactive oxygen species	6	2.7777777777777777	2.5756800859386955E-4	MAPK8, PARK7, PEX12, MT3, EGFR, MAPK3	213	53	19734	10.488440074408716	0.4883020052627385	0.009432067920338884	0.00879358947650056
GOTERM_BP_DIRECT	GO:2001238~positive regulation of extrinsic apoptotic signaling pathway	5	2.314814814814815	2.8499089410191213E-4	CAV1, RIPK1, BID, TLR4, PML	213	30	19734	15.44131455399061	0.5235378355075311	0.01029133784256905	0.009594693434764375
GOTERM_BP_DIRECT	GO:0150104~transport across blood-brain barrier	7	3.2407407407407405	2.8996512678392515E-4	SLC7A5, ABCC1, TFRC, ABCC5, SLC2A1, SLC1A4, SLC1A5	213	84	19734	7.720657276995306	0.5296643365622284	0.01032752506353706	0.00962843105923609
UP_SEQ_FEATURE	ACT_SITE:Proton acceptor	22	10.185185185185185	2.9181651255885536E-4	GSK3B, G6PD, PRKAA2, PRKCA, SIRT6, HSD17B11, PTGS2, ACVR1B, ACADSB, EGFR, TGFBR1, AURKA, SIRT3, MAPK8, TBK1, TYRO3, RIPK1, CHAC1, MAP3K14, MAP3K11, DECR1, MAPK3	212	879	20569	2.4283491102668124	0.4275001117377837	0.13941533887499313	0.13897761410615486
KEGG_PATHWAY	hsa04012:ErbB signaling pathway	9	4.166666666666666	2.977351499751355E-4	GSK3B, CDKN1A, NRAS, MAPK8, PIK3CA, KRAS, PRKCA, EGFR, MAPK3	177	86	8840	5.226645644461963	0.08136568528266719	0.0016970903548582724	9.884806979174497E-4
INTERPRO	IPR003074:1Cnucl_rcpt	3	1.3888888888888888	3.228209466982481E-4	PPARG, PPARA, PPARD	216	3	20607	95.40277777777777	0.22863217498443522	0.08651601371513049	0.085439943892803
GOTERM_BP_DIRECT	GO:0032801~receptor catabolic process	4	1.8518518518518516	3.2289572810745477E-4	BECN1, TGFB1, NEDD4, LGMN	213	13	19734	28.507042253521128	0.5682840414221977	0.011193718574391765	0.010435989932432938
GOTERM_BP_DIRECT	GO:0010944~negative regulation of transcription by competitive promoter binding	4	1.8518518518518516	3.2289572810745477E-4	TFAP2A, MUC1, CREB1, SMAD7	213	13	19734	28.507042253521128	0.5682840414221977	0.011193718574391765	0.010435989932432938
GOTERM_BP_DIRECT	GO:0010508~positive regulation of autophagy	7	3.2407407407407405	3.29484047321214E-4	GSK3B, BECN1, TBK1, PRKAA2, IFNG, HMGB1, MTDH	213	86	19734	7.541107107762857	0.5756213670675442	0.011271822671515216	0.010508806982981879
GOTERM_MF_DIRECT	GO:0005125~cytokine activity	10	4.62962962962963	3.3719661881323313E-4	IL33, IL6, TGFB1, IFNG, GDF15, IL1B, ADIPOQ, TIMP1, HMGB1, VEGFA	215	195	19304	4.604412641621944	0.21373526708337143	0.016659473012583546	0.015981878738579446
GOTERM_CC_DIRECT	GO:0090575~RNA polymerase II transcription regulator complex	8	3.7037037037037033	3.397044523273608E-4	CREB1, NR5A2, VDR, DDIT3, CEBPG, PPARG, HIF1A, BACH1	215	127	20887	6.119611792711957	0.1063680490941813	0.005354389224778878	0.004869097150025505
GOTERM_MF_DIRECT	GO:0043565~sequence-specific DNA binding	12	5.555555555555555	3.5278651163056545E-4	TFAP2A, NR5A2, EPAS1, HSF1, CEBPG, LONP1, TFAM, PPARG, PPARA, HIF1A, ETV4, SIRT3	215	285	19304	3.78046511627907	0.22242965459997976	0.016659473012583546	0.015981878738579446
GOTERM_BP_DIRECT	GO:0034644~cellular response to UV	6	2.7777777777777777	3.6298069975192117E-4	PARP1, FBXW7, SMPD1, NEDD4, EIF2S1, CDC25A	213	57	19734	9.752409191994069	0.6110421083434141	0.01225649116045448	0.011426820989592947
GOTERM_BP_DIRECT	GO:0010575~positive regulation of vascular endothelial growth factor production	5	2.314814814814815	3.677284066477361E-4	IL6, TGFB1, IL1B, PTGS2, HIF1A	213	32	19734	14.476232394366196	0.6158174650333511	0.012257613554924537	0.011427867406591184
UP_KW_LIGAND	KW-0520~NAD	12	5.555555555555555	3.685413925080657E-4	ALDH3A2, NQO1, AHCY, PARP1, PARP2, AKR1C3, VDAC2, SIRT6, TLR4, PARP12, SIRT3, PARP8	113	201	6947	3.670320961563862	0.00990308990115396	0.009950617597717775	0.008844993420193577
GOTERM_CC_DIRECT	GO:0031528~microvillus membrane	5	2.314814814814815	3.904388818963998E-4	SLC7A5, AMN, DPEP1, CA9, SLC7A11	215	34	20887	14.286593707250342	0.12125498237226529	0.005874330450350379	0.005341913793218925
GOTERM_BP_DIRECT	GO:0031397~negative regulation of protein ubiquitination	6	2.7777777777777777	3.937910804169476E-4	GCLC, BEX1, CAV1, PARK7, ATG5, SMAD7	213	58	19734	9.584264205925207	0.6410069763811657	0.012914880214858631	0.012040642169545123
GOTERM_BP_DIRECT	GO:0030154~cell differentiation	19	8.796296296296296	4.0170072084727093E-4	RB1, GSK3B, DAZAP1, MEF2C, BEX1, VDR, SUV39H1, CAV1, RARRES2, NEDD4L, ETV4, TGFBR1, SMAD7, VEGFA, PTPN6, PPARG, PPARA, PPARD, ARF6	213	678	19734	2.5963272258922263	0.6483199565900473	0.012914880214858631	0.012040642169545123
GOTERM_BP_DIRECT	GO:0001934~positive regulation of protein phosphorylation	10	4.62962962962963	4.023481913090573E-4	CDKN1A, TFRC, IL1B, RARRES2, ADIPOQ, RIPK1, KRAS, MT3, EGFR, VEGFA	213	206	19734	4.497470258443867	0.6489119500132652	0.012914880214858631	0.012040642169545123
UP_KW_MOLECULAR_FUNCTION	KW-0575~Peroxidase	5	2.314814814814815	4.0367440899326685E-4	GPX2, PRDX1, PTGS2, PRDX6, DUOX2	171	25	11889	13.905263157894735	0.024722142235357625	0.008342604452527515	0.007804371907203159
KEGG_PATHWAY	hsa04211:Longevity regulating pathway	9	4.166666666666666	4.065970411702192E-4	NRAS, CREB1, PRKAA2, PIK3CA, ADIPOQ, TSC1, KRAS, PPARG, ATG5	177	90	8840	4.994350282485876	0.10943903885466022	0.002272159935951225	0.001323433506554047
GOTERM_MF_DIRECT	GO:0000976~transcription cis-regulatory region binding	11	5.092592592592593	4.0965094061594994E-4	TFAP2A, YAP1, MEF2C, NR5A2, DDIT3, SUV39H1, HSF1, TFAM, PPARG, HMGB1, BRD7	215	244	19304	4.047731605032405	0.25333672308356725	0.016659473012583546	0.015981878738579446
GOTERM_BP_DIRECT	GO:0098656~monoatomic anion transmembrane transport	5	2.314814814814815	4.149522458869742E-4	PANX1, ABCC1, ABCC5, VDAC2, SLC39A14	213	33	19734	14.037558685446008	0.6602396560298924	0.013157022430562597	0.012266393219878359
GOTERM_MF_DIRECT	GO:0008270~zinc ion binding	23	10.648148148148149	4.1529725978673305E-4	PARP1, VDR, SUV39H1, TIMM9, PRKCA, LIG3, SIRT6, PEX12, MT3, PML, SIRT3, NR5A2, SMPD1, MDM2, ENPP2, DPEP1, MT1G, CA9, PPARG, TIMP1, PPARA, ISCU, PPARD	215	896	19304	2.3047757475083057	0.25633785201718373	0.016659473012583546	0.015981878738579446
GOTERM_MF_DIRECT	GO:0005524~ATP binding	33	15.277777777777779	4.2057575627840645E-4	GSK3B, VCP, PRKAA2, PEBP1, ACVR1B, EGFR, AURKA, MAPK8, TBK1, LONP1, PDK4, RIPK1, MAPK3, HELLS, ABCC1, HSPA5, ACSL1, ABCC5, ASNS, ACSL4, PRKCA, LIG3, ACSL3, TGFBR1, GCLC, PIK3CA, TYRO3, KRAS, TRIB3, KIF20A, TRIB2, MAP3K14, MAP3K11	215	1541	19304	1.9227381796779501	0.25913258072228673	0.016659473012583546	0.015981878738579446
GOTERM_BP_DIRECT	GO:0006629~lipid metabolic process	10	4.62962962962963	4.461070122626371E-4	FADS2, G6PD, TTPA, PTEN, DPEP1, ACSL4, PPARG, SREBF2, BCAT2, PPARD	213	209	19734	4.432913269088213	0.6866966004514871	0.013974436528709113	0.013028474671381112
GOTERM_CC_DIRECT	GO:0009986~cell surface	18	8.333333333333332	4.5587427154108404E-4	TGFB1, HSPA5, TFRC, ADIPOQ, SLC11A2, SLC1A4, SLC3A2, SLC7A11, HMGB1, ACVR1B, EGFR, TGFBR1, VEGFA, DPP4, TYRO3, TLR4, CD44, DUOX2	215	657	20887	2.66161197833705	0.14009106834864726	0.006560625386091253	0.005966006771037665
GOTERM_BP_DIRECT	GO:0034605~cellular response to heat	6	2.7777777777777777	4.612919036064096E-4	CDKN1A, VCP, HSF1, HMOX1, PTGS2, EIF2S1	213	60	19734	9.264788732394367	0.698835020607848	0.01409895437012734	0.013144563612764873
GOTERM_BP_DIRECT	GO:2000379~positive regulation of reactive oxygen species metabolic process	5	2.314814814814815	4.6635002916575047E-4	CDKN1A, AKR1C1, AKR1C3, RIPK1, PARK7	213	34	19734	13.624689312344655	0.7027730675505293	0.01409895437012734	0.013144563612764873
GOTERM_BP_DIRECT	GO:0032007~negative regulation of TOR signaling	5	2.314814814814815	4.6635002916575047E-4	GSK3B, PRKAA2, DDIT4, TSC1, HIF1A	213	34	19734	13.624689312344655	0.7027730675505293	0.01409895437012734	0.013144563612764873
GOTERM_MF_DIRECT	GO:0003714~transcription corepressor activity	10	4.62962962962963	4.8556241555838803E-4	RB1, YAP1, PPP1R13L, DDIT3, TRIB3, SIRT6, HMGB1, BRD7, EZH2, SMAD7	215	205	19304	4.379807146908679	0.29269271964064814	0.01822136854174372	0.017480246960101968
KEGG_PATHWAY	hsa04380:Osteoclast differentiation	11	5.092592592592593	5.221794095302983E-4	MAPK8, TGFB1, CREB1, IFNG, PIK3CA, NCF2, IL1B, PPARG, MAP3K14, TGFBR1, MAPK3	177	142	8840	3.8688628948834256	0.1383102577680655	0.0028619448406949043	0.0016669573458082602
GOTERM_BP_DIRECT	GO:0006631~fatty acid metabolic process	7	3.2407407407407405	5.623391374245941E-4	ALDH3A2, ACSL4, PPARG, ACSL3, PPARA, ACADSB, PPARD	213	95	19734	6.8266864343958495	0.7684722406142621	0.016805537440275225	0.01566793182893352
KEGG_PATHWAY	hsa04668:TNF signaling pathway	10	4.62962962962963	5.924791786076642E-4	IL6, MAPK8, CREB1, PIK3CA, IL1B, RIPK1, PTGS2, CXCL2, MAP3K14, MAPK3	177	119	8840	4.196933010492332	0.15541222227645912	0.0031300383356699943	0.0018231100481446282
KEGG_PATHWAY	hsa05223:Non-small cell lung cancer	8	3.7037037037037033	5.930598951795779E-4	RB1, CDKN1A, NRAS, PIK3CA, KRAS, PRKCA, EGFR, MAPK3	177	73	8840	5.473260583546165	0.15555207644808755	0.0031300383356699943	0.0018231100481446282
GOTERM_BP_DIRECT	GO:0045651~positive regulation of macrophage differentiation	4	1.8518518518518516	6.173758419332211E-4	RB1, HSF1, RIPK1, PRKCA	213	16	19734	23.161971830985916	0.7993695174995759	0.018035698753105334	0.01681482068366436
GOTERM_BP_DIRECT	GO:0045820~negative regulation of glycolytic process	4	1.8518518518518516	6.173758419332211E-4	DDIT4, SIRT6, NUPR1, PPARA	213	16	19734	23.161971830985916	0.7993695174995759	0.018035698753105334	0.01681482068366436
GOTERM_CC_DIRECT	GO:0099128~mitochondrial [2Fe-2S] assembly complex	3	1.3888888888888888	6.184687946709799E-4	NFS1, FXN, ISCU	215	4	20887	72.86162790697675	0.18517059079017972	0.008529715459837264	0.00775662946649854
KEGG_PATHWAY	hsa05164:Influenza A	12	5.555555555555555	6.272794412304533E-4	IL33, IL6, TBK1, IFNG, PIK3CA, IL1B, PRKCA, BID, TLR4, EIF2S1, PML, MAPK3	177	172	8840	3.4844304296413084	0.1637525651916346	0.0032504480136487128	0.0018932434044410045
GOTERM_BP_DIRECT	GO:2001244~positive regulation of intrinsic apoptotic signaling pathway	5	2.314814814814815	6.476416123911649E-4	BECN1, DDIT3, CAV1, NUPR1, BID	213	37	19734	12.519984773505898	0.8145669819341872	0.01870964658018921	0.01744314742706871
UP_SEQ_FEATURE	DOMAIN:PARP catalytic	4	1.8518518518518516	6.507715235992913E-4	PARP1, PARP2, PARP12, PARP8	212	17	20569	22.829078801331853	0.7117794274038837	0.23425508792208366	0.23351959314053866
GOTERM_CC_DIRECT	GO:0005778~peroxisomal membrane	6	2.7777777777777777	6.650116021279498E-4	ALDH3A2, ACSL1, PEX3, ACSL4, ACSL3, PEX12	215	68	20887	8.571956224350204	0.19763532185423416	0.008804753612174055	0.008006739689620514
GOTERM_BP_DIRECT	GO:0006954~inflammatory response	14	6.481481481481481	6.7091835636665E-4	TGFB1, RARRES2, HMGB1, PARK7, CXCL2, IL6, TBK1, IL1B, TXNIP, DPEP1, NOX4, RIPK1, TLR4, CD44	213	422	19734	3.0736265936853346	0.8254674990492663	0.01916909589619	0.017871495558601756
INTERPRO	IPR012317:Poly(ADP-ribose)pol_cat_dom	4	1.8518518518518516	6.83606775874175E-4	PARP1, PARP2, PARP12, PARP8	216	17	20607	22.44771241830065	0.4229392865477265	0.12331250575149864	0.12177876811777354
KEGG_PATHWAY	hsa04071:Sphingolipid signaling pathway	10	4.62962962962963	7.100319465990233E-4	ABCC1, NRAS, MAPK8, PIK3CA, SMPD1, PTEN, KRAS, PRKCA, BID, MAPK3	177	122	8840	4.093729739742521	0.18325714736313348	0.0036135554425128866	0.002104737555989962
GOTERM_BP_DIRECT	GO:0009725~response to hormone	5	2.314814814814815	7.177952734746654E-4	NQO1, GCLC, NCOA4, VDAC2, TIMP1	213	38	19734	12.190511489992586	0.8455146306371321	0.020285518598197064	0.018912345031549878
UP_SEQ_FEATURE	CROSSLNK:Glycyl lysine isopeptide (Lys-Gly) (interchain with G-Cter in SUMO)	7	3.2407407407407405	7.515236072576682E-4	MEF2C, TFAP2C, PARK7, LPIN1, HIF1A, ETV4, TGFBR1	212	105	20569	6.468238993710692	0.7622894539820428	0.23425508792208366	0.23351959314053866
KEGG_PATHWAY	hsa05010:Alzheimer disease	19	8.796296296296296	7.659065660906241E-4	BECN1, GSK3B, SLC11A2, WIPI1, WIPI2, PTGS2, EIF2S1, SLC39A14, IL6, NRAS, MAPK8, PIK3CA, IL1B, DDIT3, NOX4, VDAC2, KRAS, BID, MAPK3	177	391	8840	2.4269221321542616	0.19616962334949084	0.0037278863832486023	0.002171330314453572
GOTERM_CC_DIRECT	GO:0010008~endosome membrane	11	5.092592592592593	7.659781424410476E-4	BECN1, AMN, TFRC, ABCC5, SLC11A2, RIPK1, WIPI1, CHMP6, TLR4, SLC39A14, EGFR	215	286	20887	3.73649373881932	0.22402573059997155	0.00975149096723026	0.008867670033644436
KEGG_PATHWAY	hsa05231:Choline metabolism in cancer	9	4.166666666666666	7.717378828479563E-4	NRAS, MAPK8, PIK3CA, TSC1, KRAS, PRKCA, HIF1A, EGFR, MAPK3	177	99	8840	4.540318438623523	0.19750544605366982	0.0037278863832486023	0.002171330314453572
KEGG_PATHWAY	hsa01522:Endocrine resistance	9	4.166666666666666	7.717378828479563E-4	RB1, CDKN1A, NRAS, MAPK8, PIK3CA, MDM2, KRAS, EGFR, MAPK3	177	99	8840	4.540318438623523	0.19750544605366982	0.0037278863832486023	0.002171330314453572
GOTERM_BP_DIRECT	GO:2001237~negative regulation of extrinsic apoptotic signaling pathway	5	2.314814814814815	7.931577441716684E-4	YAP1, GCLC, RIPK1, PARK7, TGFBR1	213	39	19734	11.87793427230047	0.8730322128237409	0.021938405689854657	0.020453344381618343
GOTERM_BP_DIRECT	GO:0048144~fibroblast proliferation	5	2.314814814814815	7.931577441716684E-4	DAZAP1, CDKN1A, CAV1, PRDX1, NUPR1	213	39	19734	11.87793427230047	0.8730322128237409	0.021938405689854657	0.020453344381618343
GOTERM_BP_DIRECT	GO:0065003~protein-containing complex assembly	8	3.7037037037037033	8.043723374593869E-4	YAP1, BECN1, HSF1, MDM2, SLC2A1, NUPR1, BID, PML	213	140	19734	5.294164989939638	0.8766851384010685	0.022014400814677957	0.020524195221068988
KEGG_PATHWAY	hsa05140:Leishmaniasis	8	3.7037037037037033	8.189192970896157E-4	TGFB1, IFNG, NCF2, IL1B, PTPN6, PTGS2, TLR4, MAPK3	177	77	8840	5.188935358426884	0.20823259945453387	0.0038898666611756746	0.0022656767219479367
GOTERM_BP_DIRECT	GO:0010467~gene expression	8	3.7037037037037033	8.388177758369698E-4	IL33, TGFB1, DDIT3, ADIPOQ, NOX4, KRAS, TLR4, BAP1	213	141	19734	5.256617720507442	0.8872610825581101	0.02271798142891793	0.02118014883988349
GOTERM_BP_DIRECT	GO:0032755~positive regulation of interleukin-6 production	7	3.2407407407407405	8.618725004317085E-4	IL33, IL6, TGFB1, IFNG, IL1B, HMGB1, TLR4	213	103	19734	6.296458361821414	0.893828224395623	0.022794116114332266	0.021251129792746695
KEGG_PATHWAY	hsa04151:PI3K-Akt signaling pathway	18	8.333333333333332	8.629781533890234E-4	GSK3B, CDKN1A, PRKAA2, PTEN, PRKCA, TSC1, EGFR, VEGFA, IL6, NRAS, CREB1, PIK3CA, DDIT4, MDM2, KRAS, TLR4, PCK2, MAPK3	177	362	8840	2.483378593501264	0.21812074757279876	0.004031947110096257	0.002348432351845539
GOTERM_BP_DIRECT	GO:1900182~positive regulation of protein localization to nucleus	5	2.314814814814815	8.739381879044157E-4	YAP1, TGFB1, TFRC, PARP1, PARK7	213	40	19734	11.580985915492958	0.8971112617798618	0.022794116114332266	0.021251129792746695
GOTERM_BP_DIRECT	GO:0030857~negative regulation of epithelial cell differentiation	4	1.8518518518518516	8.854637413644457E-4	YAP1, IFNG, CAV1, KRAS	213	18	19734	20.588419405320813	0.9001525188192702	0.022794116114332266	0.021251129792746695
GOTERM_BP_DIRECT	GO:0043388~positive regulation of DNA binding	4	1.8518518518518516	8.854637413644457E-4	CEBPG, PPARG, HMGB1, TXN	213	18	19734	20.588419405320813	0.9001525188192702	0.022794116114332266	0.021251129792746695
GOTERM_BP_DIRECT	GO:0030224~monocyte differentiation	4	1.8518518518518516	8.854637413644457E-4	PIR, MT1G, PPARG, VEGFA	213	18	19734	20.588419405320813	0.9001525188192702	0.022794116114332266	0.021251129792746695
GOTERM_MF_DIRECT	GO:0016779~nucleotidyltransferase activity	5	2.314814814814815	8.911638208852145E-4	PARP1, PARP2, SIRT6, PARP12, PARP8	215	39	19304	11.51103160405486	0.47042638449602414	0.0317699902145579	0.030477802674274336
GOTERM_CC_DIRECT	GO:0043020~NADPH oxidase complex	4	1.8518518518518516	9.103773561022785E-4	NCF2, NOX3, NOX4, DUOX2	215	19	20887	20.45238678090575	0.26027157427918124	0.011160552032216822	0.010149021636547623
KEGG_PATHWAY	hsa05152:Tuberculosis	12	5.555555555555555	9.145491056720622E-4	IL6, MAPK8, TGFB1, CREB1, IFNG, VDR, IL1B, LAMP2, CEBPG, BID, TLR4, MAPK3	177	180	8840	3.329566854990584	0.22953862467624908	0.004203975727686092	0.0024486314764768117
KEGG_PATHWAY	hsa04010:MAPK signaling pathway	16	7.4074074074074066	9.301901691506433E-4	MEF2C, TGFB1, DUSP1, PRKCA, EGFR, TGFBR1, VEGFA, NRAS, MAPK8, IL1B, DDIT3, STMN1, KRAS, MAP3K14, MAP3K11, MAPK3	177	300	8840	2.663653483992467	0.23296862581140976	0.004208003146157672	0.002450977271095346
GOTERM_BP_DIRECT	GO:0007595~lactation	5	2.314814814814815	9.603460512322143E-4	CREB1, VDR, CAV1, HIF1A, VEGFA	213	41	19734	11.298522844383374	0.9178378259662325	0.02447940914905644	0.022822341452812624
GOTERM_MF_DIRECT	GO:0003700~DNA-binding transcription factor activity	16	7.4074074074074066	9.799268550218416E-4	TFAP2A, TFAP2C, MEF2C, VDR, ETV4, HIF1A, BACH1, KLF2, CREB1, NR5A2, MTF1, DDIT3, HSF1, PPARG, PPARA, PPARD	215	536	19304	2.680180492884415	0.5029329750518154	0.03327084988717014	0.031917617563568555
KEGG_PATHWAY	hsa00480:Glutathione metabolism	7	3.2407407407407405	9.815288750184834E-4	GCLC, G6PD, GPX2, RRM2, IDH2, CHAC1, PRDX6	177	58	8840	6.027664134034678	0.24412034624314416	0.004327064964215491	0.002520325558104461
GOTERM_BP_DIRECT	GO:1990830~cellular response to leukemia inhibitory factor	7	3.2407407407407405	0.001001344405646982	HELLS, CREB1, NR5A2, TFRC, PML, BCAT2, SMAD7	213	106	19734	6.118256710071751	0.9261560849441473	0.025033610141174552	0.02333902730084889
GOTERM_BP_DIRECT	GO:0007005~mitochondrion organization	7	3.2407407407407405	0.001001344405646982	GSK3B, PARP1, EPAS1, LONP1, LIG3, PARK7, FXN	213	106	19734	6.118256710071751	0.9261560849441473	0.025033610141174552	0.02333902730084889
KEGG_PATHWAY	hsa05142:Chagas disease	9	4.166666666666666	0.0010020571496077977	IL6, MAPK8, TGFB1, IFNG, PIK3CA, IL1B, TLR4, TGFBR1, MAPK3	177	103	8840	4.363995392463386	0.24853411762549804	0.004327064964215491	0.002520325558104461
KEGG_PATHWAY	hsa05146:Amoebiasis	9	4.166666666666666	0.0010020571496077977	IL6, TGFB1, IFNG, PIK3CA, IL1B, PRDX1, PRKCA, CXCL2, TLR4	177	103	8840	4.363995392463386	0.24853411762549804	0.004327064964215491	0.002520325558104461
UP_SEQ_FEATURE	LIPID:S-palmitoyl cysteine	11	5.092592592592593	0.0010323321080906345	RGS4, GSK3B, MUC1, NRAS, MAPK8, CD82, TFRC, CAV1, KRAS, PARK7, EGFR	212	297	20569	3.5934661076170515	0.8610728585378319	0.23425508792208366	0.23351959314053866
GOTERM_BP_DIRECT	GO:0035338~long-chain fatty-acyl-CoA biosynthetic process	4	1.8518518518518516	0.0010431975510475449	ELOVL5, ACSL1, ACSL4, ACSL3	213	19	19734	19.504818383988137	0.9337800233135969	0.025831558406891587	0.024082960607040464
GOTERM_BP_DIRECT	GO:0016236~macroautophagy	6	2.7777777777777777	0.001065084821424905	BECN1, VCP, HMOX1, CHMP6, ATG7, ATG5	213	72	19734	7.720657276995305	0.9374483062118673	0.0261247220349505	0.024356279312584623
KEGG_PATHWAY	hsa04148:Efferocytosis	11	5.092592592592593	0.001084841866274874	PANX1, TGFB1, CREB1, SLC2A1, TYRO3, PTPN6, PPARG, PTGS2, HIF1A, PPARD, MAPK3	177	156	8840	3.52165725047081	0.26607450351340145	0.0046146258490796874	0.002687817161218344
GOTERM_MF_DIRECT	GO:0044877~protein-containing complex binding	12	5.555555555555555	0.0011013359401250995	CDKN1A, VCP, GCLC, NRAS, TGFB1, TFRC, CAV1, RIPK1, KRAS, PARK7, PPARA, CHMP6	215	327	19304	3.2949007894175373	0.5441927501258723	0.03569329660496345	0.03424153559298036
GOTERM_BP_DIRECT	GO:0071222~cellular response to lipopolysaccharide	9	4.166666666666666	0.001102763515045385	SLC7A5, MEF2C, IL6, MAPK8, IL1B, HSF1, HMGB1, CXCL2, TLR4	213	191	19734	4.365607256102058	0.9432937354191291	0.026796122795495335	0.024982231406261806
GOTERM_BP_DIRECT	GO:0002248~connective tissue replacement involved in inflammatory response wound healing	3	1.3888888888888888	0.0011244523080376962	TGFB1, TIMP1, HIF1A	213	5	19734	55.588732394366204	0.946407493779087	0.02682179817337624	0.02500616875856308
GOTERM_BP_DIRECT	GO:0044572~[4Fe-4S] cluster assembly	3	1.3888888888888888	0.0011244523080376962	NFS1, FXN, ISCU	213	5	19734	55.588732394366204	0.946407493779087	0.02682179817337624	0.02500616875856308
GOTERM_BP_DIRECT	GO:1904706~negative regulation of vascular associated smooth muscle cell proliferation	5	2.314814814814815	0.0011508821751502803	MEF2C, CDKN1A, ADIPOQ, PTEN, PPARG	213	43	19734	10.773010153946938	0.949971798938461	0.027202669594461173	0.02536125811422072
UP_SEQ_FEATURE	DOMAIN:Nuclear receptor	5	2.314814814814815	0.0011536623140045708	NR5A2, VDR, PPARG, PPARA, PPARD	212	45	20569	10.780398322851154	0.8898510095541343	0.23425508792208366	0.23351959314053866
KEGG_PATHWAY	hsa04370:VEGF signaling pathway	7	3.2407407407407405	0.0011749186659505482	NRAS, PIK3CA, KRAS, PRKCA, PTGS2, MAPK3, VEGFA	177	60	8840	5.826741996233522	0.28469673963440767	0.004924291467586857	0.0028681838021733974
GOTERM_MF_DIRECT	GO:0004674~protein serine/threonine kinase activity	13	6.018518518518518	0.001192537815637123	GSK3B, PRKAA2, PRKCA, ACVR1B, TGFBR1, AURKA, MAPK8, TBK1, PIK3CA, RIPK1, MAP3K14, MAP3K11, MAPK3	215	382	19304	3.0555460854742478	0.5729212519910953	0.036968672284750814	0.03546503764764314
SMART	SM00399:ZnF_C4	5	2.314814814814815	0.0011997200478412766	NR5A2, VDR, PPARG, PPARA, PPARD	110	46	10692	10.565217391304348	0.1393393922013625	0.05868284296920881	0.05868284296920881
GOTERM_BP_DIRECT	GO:0001892~embryonic placenta development	4	1.8518518518518516	0.0012176194099777272	EPAS1, TTPA, HIF1A, EGFR	213	20	19734	18.529577464788733	0.9579526018387826	0.028520815008487303	0.026590175223297395
GOTERM_CC_DIRECT	GO:0045177~apical part of cell	6	2.7777777777777777	0.0012400970826447657	AQP8, SLC11A2, DPEP1, SLC7A11, DUOX2, LGMN	215	78	20887	7.4729874776386405	0.3368319538323534	0.014659719084122051	0.013331043638431232
UP_SEQ_FEATURE	DNA_BIND:Nuclear receptor	5	2.314814814814815	0.0012534900571036546	NR5A2, VDR, PPARG, PPARA, PPARD	212	46	20569	10.54604183757178	0.9090023932406465	0.23425508792208366	0.23351959314053866
UP_SEQ_FEATURE	ZN_FING:NR C4-type	5	2.314814814814815	0.0012534900571036546	NR5A2, VDR, PPARG, PPARA, PPARD	212	46	20569	10.54604183757178	0.9090023932406465	0.23425508792208366	0.23351959314053866
GOTERM_MF_DIRECT	GO:0001228~DNA-binding transcription activator activity, RNA polymerase II-specific	15	6.944444444444445	0.0012542820850904813	TFAP2A, TFAP2C, MEF2C, EPAS1, CEBPG, ETV4, HIF1A, BACH1, CREB1, NR5A2, MTF1, DDIT3, HSF1, PPARG, PPARA	215	493	19304	2.731826972970423	0.5913370109619953	0.037262630277896384	0.03574703942507872
GOTERM_BP_DIRECT	GO:0045429~positive regulation of nitric oxide biosynthetic process	5	2.314814814814815	0.0012554291703685654	IFNG, IL1B, PTGS2, TLR4, KLF2	213	44	19734	10.528169014084506	0.9618954930212081	0.029143891454984555	0.02717107418726252
KEGG_PATHWAY	hsa04146:Peroxisome	8	3.7037037037037033	0.001279608861628358	SCP2, ACSL1, PEX3, PRDX1, IDH2, ACSL4, ACSL3, PEX12	177	83	8840	4.813831597576748	0.3057492372558882	0.005285340950204088	0.0030784792902943106
GOTERM_BP_DIRECT	GO:0032760~positive regulation of tumor necrosis factor production	7	3.2407407407407405	0.0013317714373257189	IL33, IL6, TGFB1, IFNG, RIPK1, HMGB1, TLR4	213	112	19734	5.790492957746479	0.9687659409998591	0.03064252864643247	0.02856826516882781
INTERPRO	IPR001628:Znf_hrmn_rcpt	5	2.314814814814815	0.0013342075447081926	NR5A2, VDR, PPARG, PPARA, PPARD	216	46	20607	10.369867149758454	0.6581622628279236	0.12331250575149864	0.12177876811777354
GOTERM_BP_DIRECT	GO:1904646~cellular response to amyloid-beta	5	2.314814814814815	0.001366440728426108	GSK3B, ABCC1, PARP1, TLR4, LGMN	213	45	19734	10.294209702660407	0.9714626861704968	0.030893442555720706	0.028802194136564225
GOTERM_BP_DIRECT	GO:0051603~proteolysis involved in protein catabolic process	5	2.314814814814815	0.001366440728426108	HSPA5, MDM2, LONP1, CTSB, LGMN	213	45	19734	10.294209702660407	0.9714626861704968	0.030893442555720706	0.028802194136564225
SMART	SM00430:HOLI	5	2.314814814814815	0.0014083882312610114	NR5A2, VDR, PPARG, PPARA, PPARD	110	48	10692	10.125	0.16152676453539117	0.05868284296920881	0.05868284296920881
GOTERM_BP_DIRECT	GO:0046827~positive regulation of protein export from nucleus	4	1.8518518518518516	0.0014093668629359508	GSK3B, IL1B, MDM2, SIRT6	213	21	19734	17.64721663313213	0.9744814296484727	0.03158925727270235	0.029450907549627113
UP_SEQ_FEATURE	DOMAIN:FAD-binding FR-type	4	1.8518518518518516	0.0014191658432732852	NOX3, VDAC2, NOX4, DUOX2	212	22	20569	17.64065180102916	0.9337256381993857	0.23425508792208366	0.23351959314053866
GOTERM_BP_DIRECT	GO:0042593~glucose homeostasis	7	3.2407407407407405	0.0014585897670111086	IL6, PRKAA2, ADIPOQ, PDK4, SIRT6, PPARG, PARK7	213	114	19734	5.68890536199654	0.9775521731814789	0.03241310593358019	0.03021898799346092
UP_SEQ_FEATURE	DOMAIN:NR LBD	5	2.314814814814815	0.0014709895630900074	NR5A2, VDR, PPARG, PPARA, PPARD	212	48	20569	10.106623427672957	0.939983190974832	0.23425508792208366	0.23351959314053866
INTERPRO	IPR017927:FAD-bd_FR_type	4	1.8518518518518516	0.0014897990122027058	NOX3, VDAC2, NOX4, DUOX2	216	22	20607	17.345959595959595	0.6984114272767677	0.12331250575149864	0.12177876811777354
GOTERM_BP_DIRECT	GO:0009636~response to toxic substance	6	2.7777777777777777	0.0015258333693211677	NQO1, CDKN1A, TTPA, MDM2, NUPR1, SLC7A11	213	78	19734	7.126760563380282	0.981159066436453	0.03333753580029442	0.031080841069197566
GOTERM_BP_DIRECT	GO:0042060~wound healing	6	2.7777777777777777	0.0015258333693211677	YAP1, CDKN1A, SMPD1, PPARA, TGFBR1, PPARD	213	78	19734	7.126760563380282	0.981159066436453	0.03333753580029442	0.031080841069197566
INTERPRO	IPR000536:Nucl_hrmn_rcpt_lig-bd	5	2.314814814814815	0.0015652824129180236	NR5A2, VDR, PPARG, PPARA, PPARD	216	48	20607	9.937789351851851	0.7161964577506409	0.12331250575149864	0.12177876811777354
INTERPRO	IPR035500:NHR-like_dom_sf	5	2.314814814814815	0.0015652824129180236	NR5A2, VDR, PPARG, PPARA, PPARD	216	48	20607	9.937789351851851	0.7161964577506409	0.12331250575149864	0.12177876811777354
INTERPRO	IPR001723:Nuclear_hrmn_rcpt	5	2.314814814814815	0.0015652824129180236	NR5A2, VDR, PPARG, PPARA, PPARD	216	48	20607	9.937789351851851	0.7161964577506409	0.12331250575149864	0.12177876811777354
UP_KW_PTM	KW-0702~S-nitrosylation	6	2.7777777777777777	0.0016059502462487578	PANX1, MAPK8, KEAP1, TXN, PTGS2, HIF1A	185	66	14252	7.003439803439804	0.03318881826152298	0.007066181083494535	0.005460230837245776
GOTERM_BP_DIRECT	GO:0030968~endoplasmic reticulum unfolded protein response	5	2.314814814814815	0.001608690073752639	VCP, HSPA5, DDIT3, PARP8, HERPUD1	213	47	19734	9.856158225951452	0.984816895849432	0.03470084637339217	0.032351866003501005
GOTERM_BP_DIRECT	GO:0048511~rhythmic process	6	2.7777777777777777	0.0016149240043001742	MAPK8, PRKAA2, FBXW7, PPARG, ATG7, EZH2	213	79	19734	7.036548404350152	0.9850614874907077	0.03470084637339217	0.032351866003501005
GOTERM_BP_DIRECT	GO:0071455~cellular response to hyperoxia	3	1.3888888888888888	0.0016747421126944322	CAV1, PPARG, ATG7	213	6	19734	46.32394366197183	0.9872172146098022	0.03540105278866279	0.033004673830661004
GOTERM_BP_DIRECT	GO:0046321~positive regulation of fatty acid oxidation	3	1.3888888888888888	0.0016747421126944322	GDF15, PPARG, PPARA	213	6	19734	46.32394366197183	0.9872172146098022	0.03540105278866279	0.033004673830661004
INTERPRO	IPR017938:Riboflavin_synthase-like_b-brl	4	1.8518518518518516	0.0017001704109422776	NOX3, VDAC2, NOX4, DUOX2	216	23	20607	16.591787439613526	0.7454098653627799	0.12331250575149864	0.12177876811777354
INTERPRO	IPR039261:FNR_nucleotide-bd	4	1.8518518518518516	0.0017001704109422776	NOX3, VDAC2, NOX4, DUOX2	216	23	20607	16.591787439613526	0.7454098653627799	0.12331250575149864	0.12177876811777354
UP_KW_DOMAIN	KW-0676~Redox-active center	5	2.314814814814815	0.0018283932267664593	GLRX5, PRDX1, P4HB, TXN, PRDX6	145	53	14597	9.497072218607677	0.041217986411217544	0.02102652210781428	0.02102652210781428
INTERPRO	IPR008271:Ser/Thr_kinase_AS	11	5.092592592592593	0.001840485160470129	GSK3B, MAPK8, PRKAA2, RIPK1, PRKCA, ACVR1B, MAP3K14, TGFBR1, MAP3K11, AURKA, MAPK3	216	316	20607	3.3209827707454287	0.7726156385587842	0.12331250575149864	0.12177876811777354
GOTERM_BP_DIRECT	GO:0006974~DNA damage response	11	5.092592592592593	0.0018428259987320016	YAP1, CDKN1A, VCP, FH, PARP1, PARP2, FBXW7, DDIT3, SUV39H1, NEDD4, MAPK3	213	307	19734	3.3196311419002615	0.9917505798345387	0.03811803684893165	0.03553773896992704
GOTERM_BP_DIRECT	GO:0032700~negative regulation of interleukin-17 production	4	1.8518518518518516	0.0018472587088328412	TGFB1, IFNG, DDIT3, TLR4	213	23	19734	16.112676056338028	0.991845318950827	0.03811803684893165	0.03553773896992704
GOTERM_BP_DIRECT	GO:0006977~DNA damage response, signal transduction by p53 class mediator resulting in cell cycle arrest	4	1.8518518518518516	0.0018472587088328412	CDKN1A, MUC1, MDM2, PML	213	23	19734	16.112676056338028	0.991845318950827	0.03811803684893165	0.03553773896992704
GOTERM_BP_DIRECT	GO:0030308~negative regulation of cell growth	7	3.2407407407407405	0.0018947077254659371	RB1, CDKN1A, TGFB1, PPARG, ACVR1B, MT3, PML	213	120	19734	5.404460093896715	0.9927937702719806	0.03869842269972079	0.03607883716312431
GOTERM_BP_DIRECT	GO:0051402~neuron apoptotic process	6	2.7777777777777777	0.0019051531175247158	RB1, TGFB1, TYRO3, KRAS, BID, HIF1A	213	82	19734	6.779113706630024	0.9929872795244026	0.03869842269972079	0.03607883716312431
GOTERM_MF_DIRECT	GO:0001618~virus receptor activity	6	2.7777777777777777	0.0019578664454220564	DPP4, TFRC, TYRO3, SLC3A2, SLC1A5, EGFR	215	80	19304	6.733953488372093	0.7527430283999144	0.055390108066069275	0.05313721447011414
GOTERM_MF_DIRECT	GO:0004602~glutathione peroxidase activity	4	1.8518518518518516	0.0020198356377528768	GSTZ1, GPX2, PRDX6, CP	215	23	19304	15.614964610717898	0.7634508326869915	0.055390108066069275	0.05313721447011414
GOTERM_BP_DIRECT	GO:0014823~response to activity	5	2.314814814814815	0.0020257304478849157	IL6, GCLC, PIK3CA, HSF1, ADIPOQ	213	50	19734	9.264788732394365	0.9948782997955281	0.04020533713359375	0.037483745081473556
GOTERM_BP_DIRECT	GO:0034198~cellular response to amino acid starvation	5	2.314814814814815	0.0020257304478849157	BECN1, CDKN1A, MAPK8, EIF2S1, MAPK3	213	50	19734	9.264788732394365	0.9948782997955281	0.04020533713359375	0.037483745081473556
GOTERM_BP_DIRECT	GO:0043536~positive regulation of blood vessel endothelial cell migration	5	2.314814814814815	0.0020257304478849157	TGFB1, PRKCA, HMGB1, HIF1A, VEGFA	213	50	19734	9.264788732394365	0.9948782997955281	0.04020533713359375	0.037483745081473556
GOTERM_BP_DIRECT	GO:0050731~positive regulation of peptidyl-tyrosine phosphorylation	6	2.7777777777777777	0.0021187189180280276	IL6, TGFB1, ADIPOQ, ENPP2, CD44, VEGFA	213	84	19734	6.617706237424548	0.9959806459370951	0.04173234232479448	0.03890738376742378
GOTERM_MF_DIRECT	GO:0003682~chromatin binding	15	6.944444444444445	0.0021675971817790383	TFAP2A, YAP1, HELLS, PRKAA2, PARP1, PARP2, SUV39H1, SIRT6, EGFR, NR5A2, TFAM, PPARG, NUPR1, BAP1, EZH2	215	523	19304	2.5751256169682954	0.7871514123785581	0.0572406218743872	0.0549124619384023
GOTERM_BP_DIRECT	GO:0034775~glutathione transmembrane transport	3	1.3888888888888888	0.0023280606291237577	ABCC1, ABCC5, SLC7A11	213	7	19734	39.70623742454728	0.9976710673144272	0.04444523621658298	0.041436635611152746
GOTERM_BP_DIRECT	GO:0010573~vascular endothelial growth factor production	3	1.3888888888888888	0.0023280606291237577	IL6, IL1B, HIF1A	213	7	19734	39.70623742454728	0.9976710673144272	0.04444523621658298	0.041436635611152746
GOTERM_BP_DIRECT	GO:0062029~positive regulation of stress granule assembly	3	1.3888888888888888	0.0023280606291237577	BECN1, HSF1, ATG5	213	7	19734	39.70623742454728	0.9976710673144272	0.04444523621658298	0.041436635611152746
GOTERM_BP_DIRECT	GO:1903944~negative regulation of hepatocyte apoptotic process	3	1.3888888888888888	0.0023280606291237577	RB1, PRKAA2, PPARA	213	7	19734	39.70623742454728	0.9976710673144272	0.04444523621658298	0.041436635611152746
GOTERM_BP_DIRECT	GO:0097009~energy homeostasis	5	2.314814814814815	0.0023419220621814876	MAPK8, PRKAA2, PIK3CA, SUV39H1, PPARD	213	52	19734	8.908450704225352	0.9977537276285351	0.04444523621658298	0.041436635611152746
GOTERM_BP_DIRECT	GO:0071280~cellular response to copper ion	4	1.8518518518518516	0.00236146159118428	BECN1, HSF1, MT1G, MT3	213	25	19734	14.823661971830985	0.9978652917133776	0.044491305341153094	0.041479586210367354
KEGG_PATHWAY	hsa05169:Epstein-Barr virus infection	12	5.555555555555555	0.002400944100950725	RB1, IL6, CDKN1A, MAPK8, TBK1, PIK3CA, NEDD4, MDM2, RIPK1, BID, MAP3K14, CD44	177	203	8840	2.952325290139434	0.49595605984595503	0.009775272411013666	0.005693667439397434
GOTERM_CC_DIRECT	GO:0000421~autophagosome membrane	5	2.314814814814815	0.002428500796941365	GABARAPL2, GABARAPL1, LAMP2, WIPI1, CHMP6	215	55	20887	8.831712473572939	0.5528277457671946	0.027718405647847992	0.025206163444115547
GOTERM_BP_DIRECT	GO:0006468~protein phosphorylation	12	5.555555555555555	0.00259008793331112	GSK3B, MAPK8, TBK1, CREB1, PRKAA2, PDK4, PRKCA, ACVR1B, TGFBR1, MAP3K11, AURKA, MAPK3	213	376	19734	2.956847467785436	0.9988239080985555	0.048447687961215194	0.045168152160763704
GOTERM_BP_DIRECT	GO:0042554~superoxide anion generation	4	1.8518518518518516	0.0026485064206667186	NCF2, NOX3, NOX4, DUOX2	213	26	19734	14.253521126760564	0.9989900998444716	0.0488377070477551	0.04553176995529167
GOTERM_BP_DIRECT	GO:0042908~xenobiotic transport	4	1.8518518518518516	0.0026485064206667186	SLC7A5, ABCC1, ABCC5, SLC2A1	213	26	19734	14.253521126760564	0.9989900998444716	0.0488377070477551	0.04553176995529167
INTERPRO	IPR036249:Thioredoxin-like_sf	7	3.2407407407407405	0.0026489734298020258	GSTZ1, GPX2, GLRX5, PRDX1, P4HB, TXN, PRDX6	216	132	20607	5.059238215488215	0.8814713395458272	0.13971735040395128	0.13797957241385236
UP_KW_LIGAND	KW-0521~NADP	10	4.62962962962963	0.0026748772574858976	NQO1, G6PD, AKR1C1, IDH2, AKR1C3, VDAC2, NOX4, HSD17B11, DUOX2, DECR1	113	183	6947	3.3594467817592726	0.06976538515063446	0.03611084297605962	0.03209852708983077
GOTERM_BP_DIRECT	GO:0048146~positive regulation of fibroblast proliferation	5	2.314814814814815	0.0026905276942495045	CDKN1A, TGFB1, SIRT6, EGFR, PML	213	54	19734	8.578508085550338	0.9990949258587615	0.049263183134145856	0.045928444583526754
INTERPRO	IPR017441:Protein_kinase_ATP_BS	12	5.555555555555555	0.0027498658186419283	GSK3B, TBK1, PRKAA2, TYRO3, PRKCA, ACVR1B, MAP3K14, EGFR, TGFBR1, MAP3K11, AURKA, MAPK3	216	390	20607	2.9354700854700857	0.8907304518727059	0.13971735040395128	0.13797957241385236
GOTERM_MF_DIRECT	GO:0005102~signaling receptor binding	12	5.555555555555555	0.002851959289199034	PANX1, DPP4, AMN, BEX1, SCP2, CAV1, RARRES2, ADIPOQ, WIPI1, PARK7, TLR4, TGFBR1	215	369	19304	2.9198714312724525	0.8694960979813737	0.07156104987526585	0.06865043213840372
UP_SEQ_FEATURE	MOTIF:Nuclear localization signal	13	6.018518518518518	0.002869047948778937	CDKN1A, PARP1, PARP2, HIF1A, PML, FABP4, MTF1, CFL1, MDM2, NUPR1, LPIN1, BRD7, BAP1	212	459	20569	2.747944670530686	0.9958747590279021	0.42175004847050374	0.42042587249414426
GOTERM_BP_DIRECT	GO:0018107~peptidyl-threonine phosphorylation	5	2.314814814814815	0.002877482236234469	GSK3B, MAPK8, TBK1, PRKCA, ACVR1B	213	55	19734	8.422535211267604	0.9994442099888394	0.05195454037645569	0.04843761764328022
GOTERM_BP_DIRECT	GO:0045786~negative regulation of cell cycle	5	2.314814814814815	0.002877482236234469	RB1, TGFB1, SUV39H1, NUPR1, PTGS2	213	55	19734	8.422535211267604	0.9994442099888394	0.05195454037645569	0.04843761764328022
INTERPRO	IPR013121:Fe_red_NAD-bd_6	3	1.3888888888888888	0.0029108482380426712	NOX3, NOX4, DUOX2	216	8	20607	35.776041666666664	0.9040314522490064	0.13971735040395128	0.13797957241385236
INTERPRO	IPR013112:FAD-bd_8	3	1.3888888888888888	0.0029108482380426712	NOX3, NOX4, DUOX2	216	8	20607	35.776041666666664	0.9040314522490064	0.13971735040395128	0.13797957241385236
KEGG_PATHWAY	hsa04660:T cell receptor signaling pathway	9	4.166666666666666	0.0029503790458257333	GSK3B, NRAS, MAPK8, IFNG, PIK3CA, PTPN6, KRAS, MAP3K14, MAPK3	177	122	8840	3.6843567657682694	0.5691955043808503	0.011518603124114164	0.006709081117905093
KEGG_PATHWAY	hsa04919:Thyroid hormone signaling pathway	9	4.166666666666666	0.0029503790458257333	GSK3B, NRAS, PIK3CA, MDM2, SLC2A1, KRAS, PRKCA, HIF1A, MAPK3	177	122	8840	3.6843567657682694	0.5691955043808503	0.011518603124114164	0.006709081117905093
KEGG_PATHWAY	hsa04152:AMPK signaling pathway	9	4.166666666666666	0.0029503790458257333	CREB1, PRKAA2, PIK3CA, SCD, ADIPOQ, TSC1, PPARG, ELAVL1, PCK2	177	122	8840	3.6843567657682694	0.5691955043808503	0.011518603124114164	0.006709081117905093
INTERPRO	IPR013088:Znf_NHR/GATA	5	2.314814814814815	0.002954222583168124	NR5A2, VDR, PPARG, PPARA, PPARD	216	57	20607	8.368664717348928	0.9073299838664867	0.13971735040395128	0.13797957241385236
GOTERM_BP_DIRECT	GO:0071480~cellular response to gamma radiation	4	1.8518518518518516	0.0029561739188846865	YAP1, CDKN1A, HSF1, MDM2	213	27	19734	13.725612936880543	0.9995473520259371	0.05264419307602866	0.04908058616011288
GOTERM_BP_DIRECT	GO:0033137~negative regulation of peptidyl-serine phosphorylation	4	1.8518518518518516	0.0029561739188846865	CAV1, PAQR3, PTEN, SMAD7	213	27	19734	13.725612936880543	0.9995473520259371	0.05264419307602866	0.04908058616011288
GOTERM_MF_DIRECT	GO:0019904~protein domain specific binding	9	4.166666666666666	0.002972886495233129	VCP, HSPA5, IL1B, NEDD4, LAMP2, MDM2, ACSL3, PPARA, HIF1A	215	217	19304	3.723845247026042	0.8803069938081838	0.07156104987526585	0.06865043213840372
GOTERM_BP_DIRECT	GO:0071277~cellular response to calcium ion	6	2.7777777777777777	0.0030047643764135623	MEF2C, PRKAA2, SMPD1, AKR1C3, DPEP1, LGMN	213	91	19734	6.108651911468813	0.9996012426306236	0.05307016100205296	0.049477719334221675
KEGG_PATHWAY	hsa05226:Gastric cancer	10	4.62962962962963	0.0030063831477787303	RB1, GSK3B, CDKN1A, NRAS, TGFB1, PIK3CA, KRAS, EGFR, TGFBR1, MAPK3	177	150	8840	3.329566854990584	0.5760372781398645	0.011578637798877542	0.00674404868285499
GOTERM_MF_DIRECT	GO:0004879~nuclear receptor activity	5	2.314814814814815	0.003010983865719461	NR5A2, VDR, PPARG, PPARA, PPARD	215	54	19304	8.313522825150732	0.8835240000468342	0.07156104987526585	0.06865043213840372
GOTERM_CC_DIRECT	GO:0005765~lysosomal membrane	12	5.555555555555555	0.0030608793707197876	DPP4, SLC7A5, MMD, LAMP2, SLC11A2, TSC1, SLC3A2, VLDLR, CHMP6, CP, SLC39A14, SLC2A8	215	403	20887	2.8927693461826998	0.6374905766808056	0.03377170239027499	0.030710823019555203
GOTERM_BP_DIRECT	GO:0010718~positive regulation of epithelial to mesenchymal transition	5	2.314814814814815	0.0030731325721375306	IL6, TGFB1, IL1B, TGFBR1, EZH2	213	56	19734	8.272132796780683	0.9996663857425795	0.05307016100205296	0.049477719334221675
GOTERM_BP_DIRECT	GO:0045600~positive regulation of fat cell differentiation	5	2.314814814814815	0.0030731325721375306	CREB1, RARRES2, SIRT6, PPARG, PPARD	213	56	19734	8.272132796780683	0.9996663857425795	0.05307016100205296	0.049477719334221675
GOTERM_BP_DIRECT	GO:0044804~nucleophagy	3	1.3888888888888888	0.0030821516581961525	WIPI1, WIPI2, ATG5	213	8	19734	34.74295774647887	0.9996741443979925	0.05307016100205296	0.049477719334221675
GOTERM_BP_DIRECT	GO:0060509~type I pneumocyte differentiation	3	1.3888888888888888	0.0030821516581961525	CREB1, KRAS, KLF2	213	8	19734	34.74295774647887	0.9996741443979925	0.05307016100205296	0.049477719334221675
GOTERM_MF_DIRECT	GO:0004322~ferroxidase activity	3	1.3888888888888888	0.0032777185265162514	FTH1, FXN, CP	215	8	19304	33.669767441860465	0.9037543724724165	0.07538752610987379	0.07232127329474568
GOTERM_BP_DIRECT	GO:0071549~cellular response to dexamethasone stimulus	4	1.8518518518518516	0.0032849308554460826	TGFB1, DDIT4, EGFR, PCK2	213	28	19734	13.235412474849094	0.9998080295992827	0.05618960673789351	0.05238600258948226
GOTERM_MF_DIRECT	GO:0046982~protein heterodimerization activity	12	5.555555555555555	0.0034086128863678664	MEF2C, EPAS1, DDIT3, CAV1, HSF1, PDSS2, SLC3A2, P4HB, HIF1A, TLR4, PML, AURKA	215	378	19304	2.850350682908822	0.9123577832127366	0.07594815587438403	0.07285910044611314
GOTERM_BP_DIRECT	GO:0002062~chondrocyte differentiation	5	2.314814814814815	0.0034912931698304556	RB1, MEF2C, TGFB1, HIF1A, SLC39A14	213	58	19734	7.986886838271006	0.9998879698457428	0.05894391065947523	0.05495386132252613
GOTERM_BP_DIRECT	GO:2000134~negative regulation of G1/S transition of mitotic cell cycle	5	2.314814814814815	0.0034912931698304556	RB1, CDKN1A, PTEN, BRD7, EZH2	213	58	19734	7.986886838271006	0.9998879698457428	0.05894391065947523	0.05495386132252613
GOTERM_BP_DIRECT	GO:0016310~phosphorylation	16	7.4074074074074066	0.003622522364468059	GSK3B, CDKN1A, PRKAA2, PRKCA, EGFR, TGFBR1, AURKA, MAPK8, TBK1, PIK3CA, TYRO3, PDK4, MAP3K14, MAP3K11, PCK2, MAPK3	213	633	19734	2.341810738045969	0.9999204629834031	0.06076489127494809	0.05665157555787468
KEGG_PATHWAY	hsa04115:p53 signaling pathway	7	3.2407407407407405	0.0036986625677600865	CDKN1A, RRM2, CD82, PPP1R13L, PTEN, MDM2, BID	177	75	8840	4.661393596986818	0.6521810060797727	0.014054917757488327	0.008186373149975659
GOTERM_CC_DIRECT	GO:0030496~midbody	8	3.7037037037037033	0.003711074783310083	LYRM1, HSPA5, SLC2A1, KEAP1, KIF20A, CHMP6, AURKA, ARF6	215	192	20887	4.047868217054263	0.7078975513340829	0.03962470171856895	0.03603333902504306
KEGG_PATHWAY	hsa05207:Chemical carcinogenesis - receptor activation	12	5.555555555555555	0.00375291394547042	RB1, NRAS, CREB1, PIK3CA, VDR, KRAS, PRKCA, PPARA, CDC25A, EGFR, MAPK3, VEGFA	177	215	8840	2.787544343713047	0.657537299831492	0.014073427295514074	0.008197154144053812
GOTERM_BP_DIRECT	GO:0034976~response to endoplasmic reticulum stress	6	2.7777777777777777	0.0037831037038636166	HSPA5, DDIT3, TRIB3, P4HB, EIF2S1, HERPUD1	213	96	19734	5.790492957746479	0.9999476999066107	0.06305172839772695	0.058783611398496194
GOTERM_CC_DIRECT	GO:0000407~phagophore assembly site	4	1.8518518518518516	0.0038583144462550033	BECN1, WIPI1, WIPI2, ATG7	215	31	20887	12.535333833458365	0.7218437208547781	0.03990944005345019	0.03629227026008613
GOTERM_MF_DIRECT	GO:0003713~transcription coactivator activity	10	4.62962962962963	0.003863000115461186	YAP1, NCOA4, NEDD4L, PARK7, NUPR1, HMGB1, LPIN1, BRD7, PML, MTDH	215	277	19304	3.241373520275376	0.9366862523088091	0.0834642146158735	0.08006945693865003
GOTERM_BP_DIRECT	GO:0002686~negative regulation of leukocyte migration	3	1.3888888888888888	0.003934795190204399	IL33, GDF15, HMOX1	213	9	19734	30.88262910798122	0.9999648044323728	0.06494296641157588	0.060546827146792284
GOTERM_BP_DIRECT	GO:1902895~positive regulation of miRNA transcription	5	2.314814814814815	0.0039465341127034575	TGFB1, PPARG, HIF1A, SREBF2, EGFR	213	60	19734	7.720657276995305	0.9999658669398157	0.06494296641157588	0.060546827146792284
GOTERM_BP_DIRECT	GO:0048662~negative regulation of smooth muscle cell proliferation	4	1.8518518518518516	0.004007469688489632	IFNG, MFN2, HMOX1, PPARG	213	30	19734	12.353051643192488	0.999970888300347	0.06553095088096254	0.06109500959055892
GOTERM_MF_DIRECT	GO:0140537~transcription regulator activator activity	3	1.3888888888888888	0.004183516439176716	PARP1, DDIT3, HIF1A	215	9	19304	29.928682170542633	0.9496674892080613	0.08773080062155877	0.08416250718814335
GOTERM_BP_DIRECT	GO:0007254~JNK cascade	5	2.314814814814815	0.004188526750124143	BECN1, MAPK8, IL1B, TLR4, MAP3K11	213	61	19734	7.594089124913415	0.9999818572158232	0.06806355968951733	0.06345618026438077
UP_KW_LIGAND	KW-0446~Lipid-binding	12	5.555555555555555	0.004368852448634798	SNX4, VCP, FABP4, NR5A2, SCP2, TTPA, PTEN, VDAC2, PEBP1, WIPI1, WIPI2, PPARA	113	273	6947	2.7023242244481183	0.11149716608132498	0.03931967203771318	0.034950819589078384
GOTERM_BP_DIRECT	GO:0001935~endothelial cell proliferation	4	1.8518518518518516	0.004402076244719164	CAV1, HMOX1, TGFBR1, VEGFA	213	31	19734	11.954566106315312	0.9999896142508305	0.06998540106529269	0.06524792776241134
GOTERM_BP_DIRECT	GO:0045740~positive regulation of DNA replication	4	1.8518518518518516	0.004402076244719164	CDKN1A, LPIN1, CDC25A, EGFR	213	31	19734	11.954566106315312	0.9999896142508305	0.06998540106529269	0.06524792776241134
GOTERM_BP_DIRECT	GO:0034612~response to tumor necrosis factor	4	1.8518518518518516	0.004402076244719164	SMPD1, ADIPOQ, RIPK1, PTGS2	213	31	19734	11.954566106315312	0.9999896142508305	0.06998540106529269	0.06524792776241134
GOTERM_BP_DIRECT	GO:0050821~protein stabilization	9	4.166666666666666	0.004414463759503077	CREB1, FBXW7, LAMP2, PTEN, TSC1, PARK7, MT3, PML, SMAD7	213	239	19734	3.488832577052272	0.9999899449800701	0.06998540106529269	0.06524792776241134
GOTERM_BP_DIRECT	GO:0007179~transforming growth factor beta receptor signaling pathway	6	2.7777777777777777	0.004502283690592539	TGFB1, PARP1, GDF15, TGFBR1, PML, SMAD7	213	100	19734	5.55887323943662	0.999992006494307	0.07094507633660971	0.06614264039997766
KEGG_PATHWAY	hsa04064:NF-kappa B signaling pathway	8	3.7037037037037033	0.004872018726993962	PARP1, PPP1R13L, IL1B, RIPK1, PTGS2, CXCL2, TLR4, MAP3K14	177	105	8840	3.8052192628463817	0.751402168922709	0.018032796586925703	0.010503313099753218
GOTERM_BP_DIRECT	GO:0006497~protein lipidation	3	1.3888888888888888	0.004883806893538115	WIPI1, WIPI2, ATG7	213	10	19734	27.794366197183102	0.9999970505801316	0.07603531690538383	0.07088831083794246
GOTERM_BP_DIRECT	GO:0036109~alpha-linolenic acid metabolic process	3	1.3888888888888888	0.004883806893538115	FADS2, SCP2, ELOVL5	213	10	19734	27.794366197183102	0.9999970505801316	0.07603531690538383	0.07088831083794246
KEGG_PATHWAY	hsa05134:Legionellosis	6	2.7777777777777777	0.004970904283375127	IL6, VCP, IL1B, HSF1, CXCL2, TLR4	177	56	8840	5.351089588377724	0.7583441307055039	0.01816291949694758	0.010579103987695784
GOTERM_BP_DIRECT	GO:0050728~negative regulation of inflammatory response	7	3.2407407407407405	0.005169523114960201	RB1, PPP1R13L, ADIPOQ, TYRO3, PPARG, PPARA, PPARD	213	147	19734	4.411804158283032	0.9999986024703093	0.07905006343868497	0.07369898222129706
GOTERM_BP_DIRECT	GO:0042127~regulation of cell population proliferation	7	3.2407407407407405	0.005169523114960201	TFAP2A, TFAP2C, TGFB1, NR5A2, TXNIP, SLC7A11, EZH2	213	147	19734	4.411804158283032	0.9999986024703093	0.07905006343868497	0.07369898222129706
UP_KW_DISEASE	KW-0656~Proto-oncogene	12	5.555555555555555	0.0051885008578979736	YAP1, NRAS, PIK3CA, DDIT3, NCOA4, MDM2, CCDC6, KRAS, PRKCA, EGFR, PML, AURKA	94	235	4817	2.616749660479855	0.2087096836803548	0.21415005629047815	0.21415005629047815
GOTERM_BP_DIRECT	GO:0001570~vasculogenesis	5	2.314814814814815	0.005256548563682517	YAP1, TGFB1, FBXW7, CAV1, VEGFA	213	65	19734	7.126760563380281	0.9999988868800833	0.07905006343868497	0.07369898222129706
GOTERM_BP_DIRECT	GO:0042771~intrinsic apoptotic signaling pathway in response to DNA damage by p53 class mediator	4	1.8518518518518516	0.005259869605727884	CDKN1A, DDIT4, NUPR1, PML	213	33	19734	11.230046948356808	0.9999988965042258	0.07905006343868497	0.07369898222129706
GOTERM_BP_DIRECT	GO:0030225~macrophage differentiation	4	1.8518518518518516	0.005259869605727884	IL33, IFNG, PARP1, VEGFA	213	33	19734	11.230046948356808	0.9999988965042258	0.07905006343868497	0.07369898222129706
GOTERM_BP_DIRECT	GO:0000423~mitophagy	4	1.8518518518518516	0.005259869605727884	BECN1, ATG7, EIF2S1, ATG5	213	33	19734	11.230046948356808	0.9999988965042258	0.07905006343868497	0.07369898222129706
GOTERM_CC_DIRECT	GO:0044754~autolysosome	3	1.3888888888888888	0.005407186691371797	FTH1, LAMP2, NCOA4	215	11	20887	26.495137420718816	0.8338119238164101	0.05423572105588076	0.0493200967909973
GOTERM_BP_DIRECT	GO:0046777~protein autophosphorylation	7	3.2407407407407405	0.005530424516193865	GSK3B, TYRO3, RIPK1, ACVR1B, EGFR, MAP3K11, AURKA	213	149	19734	4.352585310520843	0.9999994561313104	0.08263852725347155	0.0770445346393904
GOTERM_BP_DIRECT	GO:0043161~proteasome-mediated ubiquitin-dependent protein catabolic process	9	4.166666666666666	0.005620471504581679	GSK3B, VCP, FBXW7, DDIT3, MDM2, NEDD4L, PEX12, PML, AURKA	213	249	19734	3.348718818937723	0.999999570259103	0.08350414806807066	0.0778515595834628
KEGG_PATHWAY	hsa04659:Th17 cell differentiation	8	3.7037037037037033	0.0056800568038162975	IL6, MAPK8, TGFB1, IFNG, IL1B, HIF1A, TGFBR1, MAPK3	177	108	8840	3.699518727767315	0.802779158811626	0.020491344165666392	0.011935309233335512
GOTERM_BP_DIRECT	GO:0030216~keratinocyte differentiation	5	2.314814814814815	0.005853054020251443	YAP1, CDKN1A, AKR1C3, TXNIP, EZH2	213	67	19734	6.914021442085348	0.9999997661348017	0.08513976676105939	0.07937645947261845
GOTERM_BP_DIRECT	GO:1901224~positive regulation of non-canonical NF-kappaB signal transduction	5	2.314814814814815	0.005853054020251443	VCP, IL1B, RIPK1, TLR4, EGFR	213	67	19734	6.914021442085348	0.9999997661348017	0.08513976676105939	0.07937645947261845
GOTERM_BP_DIRECT	GO:2000343~positive regulation of chemokine (C-X-C motif) ligand 2 production	3	1.3888888888888888	0.005927037609135289	TGFB1, HMGB1, TLR4	213	11	19734	25.26760563380282	0.9999998072925156	0.08513976676105939	0.07937645947261845
GOTERM_BP_DIRECT	GO:0006983~ER overload response	3	1.3888888888888888	0.005927037609135289	GSK3B, HSPA5, DDIT3	213	11	19734	25.26760563380282	0.9999998072925156	0.08513976676105939	0.07937645947261845
GOTERM_BP_DIRECT	GO:0015824~proline transport	3	1.3888888888888888	0.005927037609135289	SLC7A5, SLC3A2, SLC1A4	213	11	19734	25.26760563380282	0.9999998072925156	0.08513976676105939	0.07937645947261845
GOTERM_BP_DIRECT	GO:0010887~negative regulation of cholesterol storage	3	1.3888888888888888	0.005927037609135289	PPARG, PPARA, PPARD	213	11	19734	25.26760563380282	0.9999998072925156	0.08513976676105939	0.07937645947261845
KEGG_PATHWAY	hsa04620:Toll-like receptor signaling pathway	8	3.7037037037037033	0.005970518920653946	IL6, MAPK8, TBK1, PIK3CA, IL1B, RIPK1, TLR4, MAPK3	177	109	8840	3.6655781889804593	0.8185359857578388	0.02126997365482968	0.012388826760356937
GOTERM_BP_DIRECT	GO:0007623~circadian rhythm	5	2.314814814814815	0.006167528023906452	GSK3B, CREB1, SUV39H1, ADIPOQ, EGFR	213	68	19734	6.8123446561723275	0.9999998972958876	0.08776994647583428	0.08182859625285473
GOTERM_BP_DIRECT	GO:0070059~intrinsic apoptotic signaling pathway in response to endoplasmic reticulum stress	4	1.8518518518518516	0.006211411596751349	DDIT3, TRIB3, CHAC1, PML	213	35	19734	10.588329979879276	0.9999999084394857	0.08776994647583428	0.08182859625285473
GOTERM_BP_DIRECT	GO:0016226~iron-sulfur cluster assembly	4	1.8518518518518516	0.006211411596751349	NFS1, GLRX5, FXN, ISCU	213	35	19734	10.588329979879276	0.9999999084394857	0.08776994647583428	0.08182859625285473
KEGG_PATHWAY	hsa04910:Insulin signaling pathway	9	4.166666666666666	0.006221560851971085	GSK3B, NRAS, MAPK8, PRKAA2, PIK3CA, TSC1, KRAS, PCK2, MAPK3	177	138	8840	3.2571849668386146	0.8311397269224647	0.021623717595265355	0.01259486709057561
KEGG_PATHWAY	hsa05135:Yersinia infection	9	4.166666666666666	0.006221560851971085	GSK3B, IL6, MAPK8, TBK1, PIK3CA, IL1B, TLR4, MAPK3, ARF6	177	138	8840	3.2571849668386146	0.8311397269224647	0.021623717595265355	0.01259486709057561
GOTERM_MF_DIRECT	GO:0047676~arachidonate-CoA ligase activity	3	1.3888888888888888	0.00629884553048601	ACSL1, ACSL4, ACSL3	215	11	19304	24.48710359408034	0.9889495136690355	0.12831648180675786	0.12309743836721232
GOTERM_CC_DIRECT	GO:0009925~basal plasma membrane	5	2.314814814814815	0.0064021705620821295	SLC7A5, ABCC1, SLC3A2, SLC1A5, EGFR	215	72	20887	6.7464470284237725	0.8806781753454507	0.06232701341321131	0.056678039387844735
UP_SEQ_FEATURE	DOMAIN:Ferric oxidoreductase	3	1.3888888888888888	0.006459930637942068	NOX3, NOX4, DUOX2	212	12	20569	24.255896226415096	0.9999958190568118	0.8817805320790923	0.8790119903771172
KEGG_PATHWAY	hsa05162:Measles	9	4.166666666666666	0.006492277428319645	GSK3B, IL6, MAPK8, TBK1, PIK3CA, IL1B, BID, TLR4, EIF2S1	177	139	8840	3.233751981465675	0.8437552386433107	0.022168224028485513	0.012912018206065244
GOTERM_BP_DIRECT	GO:0010506~regulation of autophagy	5	2.314814814814815	0.006493036626212341	BECN1, DDIT3, KEAP1, TRIB3, NUPR1	213	69	19734	6.713615023474178	0.9999999561922557	0.09076287757071015	0.0846189289351544
GOTERM_BP_DIRECT	GO:0071560~cellular response to transforming growth factor beta stimulus	5	2.314814814814815	0.006493036626212341	MEF2C, TGFB1, CAV1, TGFBR1, SMAD7	213	69	19734	6.713615023474178	0.9999999561922557	0.09076287757071015	0.0846189289351544
KEGG_PATHWAY	hsa05165:Human papillomavirus infection	15	6.944444444444445	0.006587320994416096	RB1, GSK3B, CDKN1A, PTEN, TSC1, PTGS2, EGFR, VEGFA, NRAS, CREB1, TBK1, PIK3CA, MDM2, KRAS, MAPK3	177	333	8840	2.249707334453097	0.8479578124530106	0.022168224028485513	0.012912018206065244
KEGG_PATHWAY	hsa04960:Aldosterone-regulated sodium reabsorption	5	2.314814814814815	0.006611575587443047	PIK3CA, NEDD4L, KRAS, PRKCA, MAPK3	177	38	8840	6.571513529586678	0.8490121226958423	0.022168224028485513	0.012912018206065244
GOTERM_BP_DIRECT	GO:0019221~cytokine-mediated signaling pathway	7	3.2407407407407405	0.006710940920876842	IL6, IL1B, CAV1, PTPN6, LIFR, CD44, DUOX2	213	155	19734	4.184098137210359	0.9999999752388753	0.09248752902818619	0.08622683475550898
GOTERM_BP_DIRECT	GO:0009615~response to virus	6	2.7777777777777777	0.006717621994634097	TBK1, IFNG, SMPD1, CFL1, STMN1, DUOX2	213	110	19734	5.053521126760563	0.9999999756683023	0.09248752902818619	0.08622683475550898
GOTERM_BP_DIRECT	GO:0043542~endothelial cell migration	4	1.8518518518518516	0.00672313191781815	DPP4, PIK3CA, TGFBR1, VEGFA	213	36	19734	10.294209702660407	0.9999999760168462	0.09248752902818619	0.08622683475550898
KEGG_PATHWAY	hsa04371:Apelin signaling pathway	9	4.166666666666666	0.0067718459662601035	BECN1, MEF2C, NRAS, PRKAA2, TFAM, KRAS, TGFBR1, KLF2, MAPK3	177	140	8840	3.2106537530266346	0.8557980459164443	0.022441582562606158	0.01307123756278113
GOTERM_MF_DIRECT	GO:0051087~protein-folding chaperone binding	6	2.7777777777777777	0.006813514163135119	DNAJB6, HSPA5, TIMM9, TSC1, CP, CDC25A	215	107	19304	5.034731580091285	0.99236231939938	0.13494543328653721	0.12945676909956727
GOTERM_BP_DIRECT	GO:0000082~G1/S transition of mitotic cell cycle	5	2.314814814814815	0.006829741616509826	RB1, CDKN1A, ACVR1B, CDC25A, EZH2	213	70	19734	6.617706237424547	0.9999999818591199	0.09345962212066078	0.08713312462326221
UP_KW_BIOLOGICAL_PROCESS	KW-0275~Fatty acid biosynthesis	5	2.314814814814815	0.006887955129573493	FADS2, PRKAA2, ELOVL5, SCD, PTGS2	165	53	11450	6.546598056032018	0.4778017319463437	0.0853882185068628	0.08084629199054032
GOTERM_BP_DIRECT	GO:1901380~negative regulation of potassium ion transmembrane transport	3	1.3888888888888888	0.007062372854621212	RGS4, CAV1, NEDD4L	213	12	19734	23.161971830985916	0.9999999901362953	0.09563629907299558	0.08916245728959281
GOTERM_BP_DIRECT	GO:0061723~glycophagy	3	1.3888888888888888	0.007062372854621212	GABARAPL1, WIPI1, WIPI2	213	12	19734	23.161971830985916	0.9999999901362953	0.09563629907299558	0.08916245728959281
GOTERM_BP_DIRECT	GO:0010977~negative regulation of neuron projection development	5	2.314814814814815	0.007177801910407631	GSK3B, PAQR3, PTEN, MDM2, MT3	213	71	19734	6.524499107319976	0.9999999927101872	0.09629557111983107	0.08977710169018097
GOTERM_BP_DIRECT	GO:0032570~response to progesterone	4	1.8518518518518516	0.0072592045921103425	YAP1, TGFB1, CAV1, TXNIP	213	37	19734	10.01598781880472	0.9999999941102709	0.09629557111983107	0.08977710169018097
GOTERM_BP_DIRECT	GO:0031333~negative regulation of protein-containing complex assembly	4	1.8518518518518516	0.0072592045921103425	GSK3B, HSPA5, LAMP2, HSF1	213	37	19734	10.01598781880472	0.9999999941102709	0.09629557111983107	0.08977710169018097
GOTERM_BP_DIRECT	GO:0070555~response to interleukin-1	4	1.8518518518518516	0.0072592045921103425	GCLC, SMPD1, IL1B, PRKCA	213	37	19734	10.01598781880472	0.9999999941102709	0.09629557111983107	0.08977710169018097
UP_KW_BIOLOGICAL_PROCESS	KW-0028~Amino-acid biosynthesis	4	1.8518518518518516	0.007267082426115983	GOT1, PSAT1, ASNS, BCAT2	165	28	11450	9.913419913419913	0.49621209954494117	0.0853882185068628	0.08084629199054032
UP_SEQ_FEATURE	REGION:Leucine-zipper	6	2.7777777777777777	0.007436778013511977	CREB1, DDIT3, TSC22D3, CEBPG, BACH1, SREBF2	212	118	20569	4.933402622321714	0.9999993619127544	0.9474455189214259	0.9444708077160211
GOTERM_MF_DIRECT	GO:0031434~mitogen-activated protein kinase kinase binding	3	1.3888888888888888	0.007503711853596681	TRIB3, TRIB2, MAP3K11	215	12	19304	22.446511627906975	0.9953473601637909	0.14459855544903874	0.1387172677800035
GOTERM_BP_DIRECT	GO:0001938~positive regulation of endothelial cell proliferation	5	2.314814814814815	0.00753737350397125	NRAS, PRKCA, HIF1A, TGFBR1, VEGFA	213	72	19734	6.433881064162754	0.9999999971585912	0.0994780259407373	0.09274412880013355
INTERPRO	IPR013130:Fe3_Rdtase_TM_dom	3	1.3888888888888888	0.007835024100765073	NOX3, NOX4, DUOX2	216	13	20607	22.01602564102564	0.9982075409955935	0.3499644098341732	0.34561161866708157
UP_KW_CELLULAR_COMPONENT	KW-0576~Peroxisome	6	2.7777777777777777	0.007840367752829992	SCP2, ACSL1, PEX3, ACSL4, ACSL3, PEX12	205	108	17942	4.862330623306233	0.21651958650016423	0.052840867783417365	0.04431814717318876
GOTERM_MF_DIRECT	GO:0106310~protein serine kinase activity	11	5.092592592592593	0.00792126787920823	GSK3B, MAPK8, TBK1, PRKAA2, PIK3CA, RIPK1, PRKCA, MAP3K14, MAP3K11, AURKA, MAPK3	215	366	19304	2.6984877366882705	0.9965533479998384	0.14620252029528547	0.14025599422436927
GOTERM_MF_DIRECT	GO:0002039~p53 binding	5	2.314814814814815	0.007997052302266668	GSK3B, MUC1, MDM2, BRD7, HIF1A	215	71	19304	6.322961021945627	0.996736058502338	0.14620252029528547	0.14025599422436927
GOTERM_MF_DIRECT	GO:0016301~kinase activity	8	3.7037037037037033	0.00824862345338049	GSK3B, CDKN1A, PRKAA2, PIK3CA, PRKCA, EGFR, MAP3K11, PCK2	215	206	19304	3.4868367577331223	0.9972760137118506	0.14703171305650722	0.1410514610528064
GOTERM_BP_DIRECT	GO:0061052~negative regulation of cell growth involved in cardiac muscle cell development	3	1.3888888888888888	0.008287732332904882	RGS4, G6PD, PPARA	213	13	19734	21.380281690140844	0.9999999996026546	0.10779157648246149	0.10049491592057178
GOTERM_BP_DIRECT	GO:0040015~negative regulation of multicellular organism growth	3	1.3888888888888888	0.008287732332904882	GDF15, FXN, LGMN	213	13	19734	21.380281690140844	0.9999999996026546	0.10779157648246149	0.10049491592057178
GOTERM_BP_DIRECT	GO:0043433~negative regulation of DNA-binding transcription factor activity	5	2.314814814814815	0.008291659729420114	RB1, DDIT3, CEBPG, KEAP1, NUPR1	213	74	19734	6.259992386752949	0.9999999996067265	0.10779157648246149	0.10049491592057178
INTERPRO	IPR013766:Thioredoxin_domain	4	1.8518518518518516	0.008329694063249758	PRDX1, P4HB, TXN, PRDX6	216	40	20607	9.540277777777778	0.9987996260903559	0.352477580360674	0.34809353085370043
KEGG_PATHWAY	hsa01100:Metabolic pathways	45	20.833333333333336	0.008393071491593636	GALNT14, FH, AHCY, GLS2, SUV39H1, PTEN, HSD17B11, PTGS2, FADS2, NFS1, SCP2, SMPD1, ENPP2, HMOX1, CA9, CHAC1, PCK2, NQO1, G6PD, GPX2, RRM2, GOT1, ELOVL5, ACSL1, AKR1C1, IDH2, AKR1C3, ASNS, ACSL4, SIRT6, ACSL3, ACADSB, PRDX6, SIRT3, DHODH, GSTZ1, CS, ALDH3A2, GCLC, PIK3CA, PSAT1, SCD, LPIN1, BCAT2, EZH2	177	1561	8840	1.4397550462002844	0.9094741758010411	0.02749454454142743	0.016014366294305096
GOTERM_BP_DIRECT	GO:0006281~DNA repair	9	4.166666666666666	0.008416410261104405	VCP, FH, PARP1, PARP2, FBXW7, HSF1, PARK7, HMGB1, BACH1	213	267	19734	3.1229624940655167	0.9999999997164764	0.10886898845209678	0.10149939538764714
UP_KW_CELLULAR_COMPONENT	KW-0458~Lysosome	12	5.555555555555555	0.008911157840795762	SLC7A5, MMD, SMPD1, IL1B, LAMP2, SLC11A2, TSC1, SLC3A2, PRDX6, SLC39A14, CTSB, LGMN	205	420	17942	2.500627177700349	0.24231238051272697	0.052840867783417365	0.04431814717318876
GOTERM_BP_DIRECT	GO:0001974~blood vessel remodeling	4	1.8518518518518516	0.009016122210413473	MEF2C, EPAS1, MDM2, ATG5	213	40	19734	9.264788732394367	0.9999999999412242	0.11604909775779718	0.10819346652496167
KEGG_PATHWAY	hsa05224:Breast cancer	9	4.166666666666666	0.009348676619252066	RB1, GSK3B, CDKN1A, NRAS, PIK3CA, PTEN, KRAS, EGFR, MAPK3	177	148	8840	3.0371049015116816	0.9312243268778804	0.03027696405098681	0.017635003622680036
GOTERM_CC_DIRECT	GO:0005794~Golgi apparatus	21	9.722222222222223	0.009429468749448295	BECN1, GABARAPL2, GALNT14, GABARAPL1, PRKAA2, MMD, GDF15, FBXW7, CAV1, PAQR3, SLC11A2, NEDD4L, ACSL3, VEGFA, NRAS, TMBIM4, NEDD4, KIF20A, CD44, MAPK3, ARF6	215	1100	20887	1.854659619450317	0.9565421046981062	0.08917583303049674	0.08109343124525534
GOTERM_MF_DIRECT	GO:0000166~nucleotide binding	6	2.7777777777777777	0.00949445725273499	ACSL1, ABCC5, VDAC2, NOX4, ACSL4, ACSL3	215	116	19304	4.6441058540497195	0.9988883273276861	0.16511092734634264	0.1583953356309935
KEGG_PATHWAY	hsa05020:Prion disease	13	6.018518518518518	0.009512807953947263	GSK3B, HSPA5, NCF2, CAV1, EIF2S1, IL6, MAPK8, CREB1, PIK3CA, IL1B, DDIT3, VDAC2, MAPK3	177	278	8840	2.335487542169654	0.93439661352303	0.030462362549156966	0.017742990116351075
GOTERM_BP_DIRECT	GO:0006302~double-strand break repair	5	2.314814814814815	0.009513151454591808	VCP, PARP1, PARP2, SIRT6, LIG3	213	77	19734	6.01609657947686	0.9999999999840594	0.12001336804131706	0.11188938620467405
UP_KW_DISEASE	KW-0043~Tumor suppressor	10	4.62962962962963	0.009517780279576806	RB1, MUC1, FH, PTEN, TXNIP, TSC1, SIRT6, PARK7, BRD7, PML	94	187	4817	2.7403572647627716	0.3497194356518595	0.21415005629047815	0.21415005629047815
GOTERM_BP_DIRECT	GO:0032732~positive regulation of interleukin-1 production	3	1.3888888888888888	0.009601069443305365	PANX1, HMGB1, TLR4	213	14	19734	19.85311871227364	0.9999999999873458	0.12001336804131706	0.11188938620467405
GOTERM_BP_DIRECT	GO:0071498~cellular response to fluid shear stress	3	1.3888888888888888	0.009601069443305365	MEF2C, PTGS2, KLF2	213	14	19734	19.85311871227364	0.9999999999873458	0.12001336804131706	0.11188938620467405
GOTERM_BP_DIRECT	GO:0010745~negative regulation of macrophage derived foam cell differentiation	3	1.3888888888888888	0.009601069443305365	ADIPOQ, PPARG, PPARA	213	14	19734	19.85311871227364	0.9999999999873458	0.12001336804131706	0.11188938620467405
GOTERM_BP_DIRECT	GO:0097284~hepatocyte apoptotic process	3	1.3888888888888888	0.009601069443305365	RB1, BID, ARF6	213	14	19734	19.85311871227364	0.9999999999873458	0.12001336804131706	0.11188938620467405
GOTERM_BP_DIRECT	GO:0045348~positive regulation of MHC class II biosynthetic process	3	1.3888888888888888	0.009601069443305365	IL33, IFNG, TLR4	213	14	19734	19.85311871227364	0.9999999999873458	0.12001336804131706	0.11188938620467405
GOTERM_BP_DIRECT	GO:0043537~negative regulation of blood vessel endothelial cell migration	4	1.8518518518518516	0.009652104538857155	MEF2C, TGFB1, PPARG, HMGB1	213	41	19734	9.0388182755067	0.9999999999889332	0.12007402775611772	0.11194593972339589
UP_SEQ_FEATURE	MOTIF:9aaTAD	4	1.8518518518518516	0.009714030174139824	VDR, HSF1, PPARG, KLF2	212	43	20569	9.025449758666081	0.9999999920830761	1	0.9973821989528796
KEGG_PATHWAY	hsa05170:Human immunodeficiency virus 1 infection	11	5.092592592592593	0.01005354026209171	NRAS, MAPK8, TBK1, PIK3CA, CFL1, RIPK1, KRAS, PRKCA, BID, TLR4, MAPK3	177	213	8840	2.5792419299222833	0.9438517205779519	0.03183621082995708	0.0185431964834136
UP_SEQ_FEATURE	MUTAGEN:S->A: No effect.	3	1.3888888888888888	0.010071567942358105	ABCC1, AMN, PARP1	212	15	20569	19.404716981132076	0.9999999960293842	1	0.9973821989528796
GOTERM_MF_DIRECT	GO:0008199~ferric iron binding	3	1.3888888888888888	0.010196476373617674	RRM2, FTH1, FXN	215	14	19304	19.239867109634552	0.9993294459104233	0.17309732510450956	0.16605690094177356
KEGG_PATHWAY	hsa00071:Fatty acid degradation	5	2.314814814814815	0.010237267739128064	ALDH3A2, ACSL1, ACSL4, ACSL3, ACADSB	177	43	8840	5.807384049402181	0.9467447162391193	0.0320617725895769	0.018674576315332512
GOTERM_BP_DIRECT	GO:0042594~response to starvation	4	1.8518518518518516	0.010313605588860556	DDIT3, PDK4, PPARG, PCK2	213	42	19734	8.823608316566064	0.9999999999980534	0.12708708308548552	0.11848426515354497
GOTERM_BP_DIRECT	GO:0043154~negative regulation of cysteine-type endopeptidase activity involved in apoptotic process	4	1.8518518518518516	0.010313605588860556	DNAJB6, DPEP1, CD44, VEGFA	213	42	19734	8.823608316566064	0.9999999999980534	0.12708708308548552	0.11848426515354497
UP_KW_CELLULAR_COMPONENT	KW-1000~Mitochondrion outer membrane	7	3.2407407407407405	0.010326057673403641	ACSL1, SLC11A2, MFN2, VDAC2, ACSL4, ACSL3, BID	205	161	17942	3.805302226935313	0.2751365450678327	0.052840867783417365	0.04431814717318876
KEGG_PATHWAY	hsa04935:Growth hormone synthesis, secretion and action	8	3.7037037037037033	0.010835109768133115	GSK3B, NRAS, MAPK8, CREB1, PIK3CA, KRAS, PRKCA, MAPK3	177	122	8840	3.2749837917940168	0.9551690962541654	0.033565285694760194	0.019550306755544533
GOTERM_BP_DIRECT	GO:0031175~neuron projection development	6	2.7777777777777777	0.010963853790799543	RB1, GSK3B, IL6, NEDD4, STMN1, HMGB1	213	124	19734	4.482962289868242	0.9999999999996477	0.13060322190537418	0.12176238842254886
KEGG_PATHWAY	hsa05323:Rheumatoid arthritis	7	3.2407407407407405	0.010986095523064666	IL6, TGFB1, IFNG, IL1B, CXCL2, TLR4, VEGFA	177	94	8840	3.719197018872461	0.9570776742348892	0.03366706692552075	0.01960958985837349
GOTERM_BP_DIRECT	GO:0035729~cellular response to hepatocyte growth factor stimulus	3	1.3888888888888888	0.011000370810212766	GCLC, CREB1, LGMN	213	15	19734	18.529577464788733	0.99999999999968	0.13060322190537418	0.12176238842254886
GOTERM_BP_DIRECT	GO:0016242~negative regulation of macroautophagy	3	1.3888888888888888	0.011000370810212766	PIK3CA, HMOX1, TSC1	213	15	19734	18.529577464788733	0.99999999999968	0.13060322190537418	0.12176238842254886
GOTERM_BP_DIRECT	GO:0046598~positive regulation of viral entry into host cell	3	1.3888888888888888	0.011000370810212766	SMPD1, HMGB1, P4HB	213	15	19734	18.529577464788733	0.99999999999968	0.13060322190537418	0.12176238842254886
GOTERM_BP_DIRECT	GO:0006636~unsaturated fatty acid biosynthetic process	3	1.3888888888888888	0.011000370810212766	FADS2, ELOVL5, SCD	213	15	19734	18.529577464788733	0.99999999999968	0.13060322190537418	0.12176238842254886
GOTERM_BP_DIRECT	GO:1900034~regulation of cellular response to heat	3	1.3888888888888888	0.011000370810212766	GSK3B, DNAJB6, HSF1	213	15	19734	18.529577464788733	0.99999999999968	0.13060322190537418	0.12176238842254886
GOTERM_BP_DIRECT	GO:0006749~glutathione metabolic process	4	1.8518518518518516	0.011000809845106518	GSTZ1, G6PD, DPEP1, SLC7A11	213	43	19734	8.61840812315755	0.9999999999996804	0.13060322190537418	0.12176238842254886
GOTERM_BP_DIRECT	GO:0031295~T cell costimulation	4	1.8518518518518516	0.011000809845106518	DPP4, PIK3CA, CAV1, PTPN6	213	43	19734	8.61840812315755	0.9999999999996804	0.13060322190537418	0.12176238842254886
UP_SEQ_FEATURE	DOMAIN:Thioredoxin	4	1.8518518518518516	0.011003972890304354	PRDX1, P4HB, TXN, PRDX6	212	45	20569	8.624318658280922	0.999999999344188	1	0.9973821989528796
KEGG_PATHWAY	hsa05221:Acute myeloid leukemia	6	2.7777777777777777	0.011213295749541038	NRAS, PIK3CA, KRAS, PML, PPARD, MAPK3	177	68	8840	4.406779661016949	0.9597981407554192	0.03399775838956592	0.019802203132168218
UP_KW_LIGAND	KW-0408~Iron	13	6.018518518518518	0.011308222030438901	RRM2, GLRX5, SLC11A2, PTGS2, NFS1, SCD, FTH1, PIR, NOX3, LCN2, HMOX1, FXN, ISCU	113	354	6947	2.257662116894155	0.2643945998301025	0.07633049870546259	0.0678493321826334
GOTERM_BP_DIRECT	GO:0001933~negative regulation of protein phosphorylation	5	2.314814814814815	0.011315771681953584	CDKN1A, TGFB1, PAQR3, PTEN, PARK7	213	81	19734	5.719005390366893	0.9999999999998604	0.13373184715036054	0.12467922980479768
UP_SEQ_FEATURE	DISULFID:Interchain	7	3.2407407407407405	0.011655208579874888	TGFB1, TFRC, GDF15, TXNIP, DPEP1, CA9, VEGFA	212	183	20569	3.7112846685225285	0.9999999998137479	1	0.9973821989528796
KEGG_PATHWAY	hsa04921:Oxytocin signaling pathway	9	4.166666666666666	0.011716250640131752	MEF2C, CDKN1A, NRAS, PRKAA2, KRAS, PRKCA, PTGS2, EGFR, MAPK3	177	154	8840	2.9187761391151223	0.9652246552060797	0.03514875192039526	0.020472606381703905
KEGG_PATHWAY	hsa04664:Fc epsilon RI signaling pathway	6	2.7777777777777777	0.011899620807022056	NRAS, MAPK8, PIK3CA, KRAS, PRKCA, MAPK3	177	69	8840	4.342913289118153	0.9670159638023924	0.03532699927084673	0.02057642764547564
UP_KW_MOLECULAR_FUNCTION	KW-0723~Serine/threonine-protein kinase	13	6.018518518518518	0.012099811890782197	GSK3B, PRKAA2, PRKCA, ACVR1B, TGFBR1, AURKA, MAPK8, TBK1, PIK3CA, RIPK1, MAP3K14, MAP3K11, MAPK3	171	399	11889	2.265268434243503	0.5298783801658817	0.18754708430712405	0.17544727241634184
GOTERM_BP_DIRECT	GO:0042311~vasodilation	4	1.8518518518518516	0.012452989747518517	EGFR, KLF2, ATG5, VEGFA	213	45	19734	8.235367762128325	0.999999999999993	0.14425557820193022	0.13449058521595342
GOTERM_BP_DIRECT	GO:0009755~hormone-mediated signaling pathway	4	1.8518518518518516	0.012452989747518517	NR5A2, PPARG, PPARA, PPARD	213	45	19734	8.235367762128325	0.999999999999993	0.14425557820193022	0.13449058521595342
GOTERM_BP_DIRECT	GO:0051770~positive regulation of nitric-oxide synthase biosynthetic process	3	1.3888888888888888	0.012483655805936269	IL33, IFNG, TLR4	213	16	19734	17.371478873239436	0.9999999999999936	0.14425557820193022	0.13449058521595342
GOTERM_BP_DIRECT	GO:0010273~detoxification of copper ion	3	1.3888888888888888	0.012483655805936269	MT1G, PARK7, MT3	213	16	19734	17.371478873239436	0.9999999999999936	0.14425557820193022	0.13449058521595342
GOTERM_BP_DIRECT	GO:0019430~removal of superoxide radicals	3	1.3888888888888888	0.012483655805936269	NQO1, PRDX1, MT3	213	16	19734	17.371478873239436	0.9999999999999936	0.14425557820193022	0.13449058521595342
GOTERM_BP_DIRECT	GO:0030335~positive regulation of cell migration	9	4.166666666666666	0.012630166651838012	TGFB1, HSPA5, IL1B, CAV1, PRKCA, EGFR, TGFBR1, EZH2, VEGFA	213	287	19734	2.9053344456985815	0.9999999999999956	0.14530280218928684	0.13546692019493514
UP_KW_CELLULAR_COMPONENT	KW-0967~Endosome	16	7.4074074074074066	0.012860693685567446	BECN1, AMN, MMD, ABCC5, SLC11A2, NEDD4L, WIPI1, HMGB1, SLC39A14, EGFR, PML, SNX4, LAMP2, CHMP6, TLR4, ARF6	205	692	17942	2.0236289299309176	0.3305289520825908	0.052840867783417365	0.04431814717318876
GOTERM_BP_DIRECT	GO:0043409~negative regulation of MAPK cascade	4	1.8518518518518516	0.013218259370414915	DUSP1, CAV1, PEBP1, PTPN6	213	46	19734	8.056338028169014	0.9999999999999991	0.1507345366801701	0.14053096804335857
GOTERM_BP_DIRECT	GO:0030890~positive regulation of B cell proliferation	4	1.8518518518518516	0.013218259370414915	MEF2C, CDKN1A, TFRC, TLR4	213	46	19734	8.056338028169014	0.9999999999999991	0.1507345366801701	0.14053096804335857
GOTERM_MF_DIRECT	GO:0004467~long-chain fatty acid-CoA ligase activity	3	1.3888888888888888	0.013251895786973843	ACSL1, ACSL4, ACSL3	215	16	19304	16.834883720930232	0.9999260237374841	0.2197349231654035	0.21079759809976997
KEGG_PATHWAY	hsa04917:Prolactin signaling pathway	6	2.7777777777777777	0.013356855005230461	GSK3B, NRAS, MAPK8, PIK3CA, KRAS, MAPK3	177	71	8840	4.220577703509191	0.9783414534444862	0.039244367798873005	0.02285812299864182
UP_KW_CELLULAR_COMPONENT	KW-0539~Nucleus	83	38.425925925925924	0.013636352976365772	RB1, GSK3B, CDKN1A, DAZAP1, SUV39H1, PTEN, KEAP1, PARK7, HMGB1, BACH1, ELAVL1, PPP1R13L, CFL1, CA9, HELLS, MEF2C, PARP1, DUSP1, PARP2, FBXW7, TSC22D3, CIRBP, LIG3, PRKCA, SIRT6, ETV4, SREBF2, NR5A2, CREB1, MTF1, DDIT3, TFAM, TRIB3, PPARG, NUPR1, PPARA, ISCU, PPARD, YAP1, BECN1, FH, VCP, BEX1, PRKAA2, AHCY, EPAS1, CEBPG, NEDD4L, TXN, PTGS2, HIF1A, NDRG1, EGFR, MTDH, NFS1, MAPK8, MUC1, DNAJB6, HSF1…	205	5858	17942	1.2400686157766323	0.3466456464488439	0.052840867783417365	0.04431814717318876
GOTERM_BP_DIRECT	GO:0032355~response to estradiol	5	2.314814814814815	0.01386016493086407	NQO1, TGFB1, TXNIP, PTGS2, EZH2	213	86	19734	5.386505076973469	0.9999999999999998	0.15736431799234316	0.1467119641590153
GOTERM_BP_DIRECT	GO:0032689~negative regulation of type II interferon production	4	1.8518518518518516	0.01400982091318707	IL33, DDIT3, HMGB1, TLR4	213	47	19734	7.884926580761163	0.9999999999999999	0.15744542164773676	0.14678757772081302
GOTERM_BP_DIRECT	GO:0009411~response to UV	4	1.8518518518518516	0.01400982091318707	MAPK8, CIRBP, SIRT6, PML	213	47	19734	7.884926580761163	0.9999999999999999	0.15744542164773676	0.14678757772081302
GOTERM_BP_DIRECT	GO:0008610~lipid biosynthetic process	3	1.3888888888888888	0.014048976085490356	PRKAA2, ACSL1, ACSL4	213	17	19734	16.349627174813588	0.9999999999999999	0.15744542164773676	0.14678757772081302
GOTERM_BP_DIRECT	GO:0045732~positive regulation of protein catabolic process	5	2.314814814814815	0.0144090356281491	GSK3B, VCP, NEDD4, NEDD4L, ATG7	213	87	19734	5.324591225514004	1	0.1607875220308483	0.14990344361645244
GOTERM_CC_DIRECT	GO:0005925~focal adhesion	11	5.092592592592593	0.014584607778983422	DPP4, HSPA5, CAV1, CFL1, NOX4, KRAS, P4HB, CD44, EGFR, MAPK3, ARF6	215	435	20887	2.4566372627639668	0.992273156820695	0.13409736596787536	0.12194352615205584
GOTERM_BP_DIRECT	GO:0051607~defense response to virus	8	3.7037037037037033	0.014635132901097914	IL33, BECN1, IL6, TBK1, IFNG, DDIT4, ATG7, MAP3K14	213	238	19734	3.114214699964493	1	0.1626125877899768	0.1516049664626553
GOTERM_BP_DIRECT	GO:0006635~fatty acid beta-oxidation	4	1.8518518518518516	0.014827786157837534	SCP2, ADIPOQ, DECR1, PPARD	213	48	19734	7.720657276995305	1	0.16335696614566775	0.1522989561296533
GOTERM_BP_DIRECT	GO:0120163~negative regulation of cold-induced thermogenesis	4	1.8518518518518516	0.014827786157837534	RB1, DDIT3, ADIPOQ, TLR4	213	48	19734	7.720657276995305	1	0.16335696614566775	0.1522989561296533
GOTERM_MF_DIRECT	GO:0070411~I-SMAD binding	3	1.3888888888888888	0.014910219255607522	ACVR1B, TGFBR1, SMAD7	215	17	19304	15.844596443228454	0.9999777025496908	0.2362441406499592	0.2266353326852343
GOTERM_MF_DIRECT	GO:0015175~neutral L-amino acid transmembrane transporter activity	3	1.3888888888888888	0.014910219255607522	SLC7A5, SLC3A2, SLC1A5	215	17	19304	15.844596443228454	0.9999777025496908	0.2362441406499592	0.2266353326852343
GOTERM_BP_DIRECT	GO:0030307~positive regulation of cell growth	5	2.314814814814815	0.014971490505042068	YAP1, ACSL4, FXN, EGFR, TGFBR1	213	88	19734	5.264084507042253	1	0.16373874979221997	0.15265489596013124
KEGG_PATHWAY	hsa04650:Natural killer cell mediated cytotoxicity	8	3.7037037037037033	0.014984719417566125	NRAS, IFNG, PIK3CA, PTPN6, KRAS, PRKCA, BID, MAPK3	177	130	8840	3.073446327683616	0.9864716192828904	0.04357801055108516	0.025382279829754866
GOTERM_BP_DIRECT	GO:0051726~regulation of cell cycle	8	3.7037037037037033	0.014988393250210905	RB1, CDKN1A, DDIT3, MDM2, TSC1, TGFBR1, BAP1, PML	213	239	19734	3.101184512935353	1	0.16373874979221997	0.15265489596013124
GOTERM_BP_DIRECT	GO:0007265~Ras protein signal transduction	5	2.314814814814815	0.015547631623374452	RB1, CDKN1A, NRAS, KRAS, PARK7	213	89	19734	5.204937490109194	1	0.16723557104297182	0.1559150093108322
GOTERM_BP_DIRECT	GO:0042789~mRNA transcription by RNA polymerase II	4	1.8518518518518516	0.015672253463078545	CREB1, EPAS1, VDR, PPARG	213	49	19734	7.563092842770911	1	0.16723557104297182	0.1559150093108322
GOTERM_BP_DIRECT	GO:0048143~astrocyte activation	3	1.3888888888888888	0.015694415128648123	IFNG, IL1B, EGFR	213	18	19734	15.44131455399061	1	0.16723557104297182	0.1559150093108322
GOTERM_BP_DIRECT	GO:0032930~positive regulation of superoxide anion generation	3	1.3888888888888888	0.015694415128648123	TGFB1, ELAVL1, EGFR	213	18	19734	15.44131455399061	1	0.16723557104297182	0.1559150093108322
GOTERM_BP_DIRECT	GO:0034497~protein localization to phagophore assembly site	3	1.3888888888888888	0.015694415128648123	MFN2, WIPI1, WIPI2	213	18	19734	15.44131455399061	1	0.16723557104297182	0.1559150093108322
GOTERM_BP_DIRECT	GO:0043129~surfactant homeostasis	3	1.3888888888888888	0.015694415128648123	TGFB1, EPAS1, VEGFA	213	18	19734	15.44131455399061	1	0.16723557104297182	0.1559150093108322
KEGG_PATHWAY	hsa01040:Biosynthesis of unsaturated fatty acids	4	1.8518518518518516	0.015977402731589284	FADS2, SCP2, ELOVL5, SCD	177	27	8840	7.39903745553463	0.9898504812115303	0.04599555331821158	0.026790392459028495
UP_KW_MOLECULAR_FUNCTION	KW-0808~Transferase	42	19.444444444444446	0.016037431532523953	GSK3B, CDKN1A, GALNT14, PRKAA2, SUV39H1, NEDD4L, ACVR1B, EGFR, AURKA, NFS1, MAPK8, TBK1, SCP2, PDK4, PDSS2, RIPK1, MAPK3, PCK2, PARP1, GOT1, ELOVL5, PARP2, PRKCA, SIRT6, PRDX6, TGFBR1, PARP12, PML, SIRT3, PARP8, GSTZ1, CS, PIK3CA, PSAT1, NEDD4, TYRO3, MDM2, KRAS, MAP3K14, MAP3K11, BCAT2, EZH2	171	2072	11889	1.409317211948791	0.6329951498631081	0.18941951229265666	0.17719889859635624
GOTERM_CC_DIRECT	GO:0005694~chromosome	8	3.7037037037037033	0.016051700263814563	IL33, FH, PARP1, PARP2, FBXW7, HMGB1, ETV4, EZH2	215	254	20887	3.0598058963559787	0.995281276305723	0.14359764290061136	0.13058275079481577
GOTERM_BP_DIRECT	GO:0006094~gluconeogenesis	4	1.8518518518518516	0.016543308124000483	GOT1, PPARA, SLC39A14, PCK2	213	50	19734	7.4118309859154925	1	0.17414008551579457	0.1623521412654946
GOTERM_BP_DIRECT	GO:0051384~response to glucocorticoid	4	1.8518518518518516	0.016543308124000483	IL6, GOT1, ADIPOQ, PTGS2	213	50	19734	7.4118309859154925	1	0.17414008551579457	0.1623521412654946
GOTERM_BP_DIRECT	GO:0050673~epithelial cell proliferation	4	1.8518518518518516	0.016543308124000483	RB1, YAP1, TGFB1, EGFR	213	50	19734	7.4118309859154925	1	0.17414008551579457	0.1623521412654946
KEGG_PATHWAY	hsa01230:Biosynthesis of amino acids	6	2.7777777777777777	0.0166229556696929	CS, GOT1, PSAT1, IDH2, ASNS, BCAT2	177	75	8840	3.995480225988701	0.9915818081736759	0.047375423658624766	0.027594106411690213
SMART	SM00338:BRLZ	4	1.8518518518518516	0.016692731874680195	CREB1, DDIT3, CEBPG, BACH1	110	53	10692	7.335849056603773	0.878057201305845	0.5216478710837561	0.5216478710837561
KEGG_PATHWAY	hsa05144:Malaria	5	2.314814814814815	0.017165750655820024	IL6, TGFB1, IFNG, IL1B, TLR4	177	50	8840	4.994350282485875	0.9928074909690504	0.04843800927632383	0.028213015929367563
GOTERM_MF_DIRECT	GO:0019903~protein phosphatase binding	5	2.314814814814815	0.017241964641142752	VCP, MAPK8, TBK1, PPARG, EGFR	215	89	19304	5.044159916383591	0.9999958844464644	0.26725045193771263	0.25638051770742704
GOTERM_BP_DIRECT	GO:2000811~negative regulation of anoikis	3	1.3888888888888888	0.017418087784599582	PIK3CA, CAV1, PDK4	213	19	19734	14.628613787991105	1	0.1804264073305136	0.16821292744967883
GOTERM_BP_DIRECT	GO:0043249~erythrocyte maturation	3	1.3888888888888888	0.017418087784599582	G6PD, BAP1, KLF2	213	19	19734	14.628613787991105	1	0.1804264073305136	0.16821292744967883
GOTERM_BP_DIRECT	GO:0030949~positive regulation of vascular endothelial growth factor receptor signaling pathway	3	1.3888888888888888	0.017418087784599582	IL1B, HIF1A, MT3	213	19	19734	14.628613787991105	1	0.1804264073305136	0.16821292744967883
GOTERM_BP_DIRECT	GO:0050765~negative regulation of phagocytosis	3	1.3888888888888888	0.017418087784599582	TGFB1, ADIPOQ, ATG5	213	19	19734	14.628613787991105	1	0.1804264073305136	0.16821292744967883
GOTERM_BP_DIRECT	GO:0032880~regulation of protein localization	5	2.314814814814815	0.017990984280841726	MAPK8, DNAJB6, PARP1, MMD, FBXW7	213	93	19734	4.981069210964713	1	0.18562126638963686	0.17305613451095375
GOTERM_CC_DIRECT	GO:0010494~cytoplasmic stress granule	5	2.314814814814815	0.018321934025319973	VCP, PRKAA2, CIRBP, ELAVL1, EIF2S1	215	98	20887	4.956573327005221	0.9978033141199006	0.1595936884837082	0.14512900372687665
GOTERM_MF_DIRECT	GO:0008429~phosphatidylethanolamine binding	3	1.3888888888888888	0.01847764575195405	GABARAPL2, GABARAPL1, PEBP1	215	19	19304	14.17674418604651	0.9999983218177073	0.2803098174711327	0.26890871690077806
GOTERM_BP_DIRECT	GO:0035556~intracellular signal transduction	11	5.092592592592593	0.01874581343487803	GSK3B, PRKAA2, TFRC, STMN1, DDIT4, HMOX1, RIPK1, PTPN6, PRKCA, TGFBR1, MAPK3	213	432	19734	2.3590897235263433	1	0.19264472304617736	0.17960415717843614
UP_SEQ_FEATURE	DOMAIN:bZIP	4	1.8518518518518516	0.018886018576570025	CREB1, DDIT3, CEBPG, BACH1	212	55	20569	7.056260720411663	0.9999999999999999	1	0.9973821989528796
GOTERM_BP_DIRECT	GO:0045780~positive regulation of bone resorption	3	1.3888888888888888	0.019218139826009298	TFRC, PRKCA, EGFR	213	20	19734	13.897183098591551	1	0.1946640204862418	0.18148676371486544
GOTERM_BP_DIRECT	GO:0034244~negative regulation of transcription elongation by RNA polymerase II	3	1.3888888888888888	0.019218139826009298	PARP1, SIRT6, EZH2	213	20	19734	13.897183098591551	1	0.1946640204862418	0.18148676371486544
GOTERM_BP_DIRECT	GO:2000786~positive regulation of autophagosome assembly	3	1.3888888888888888	0.019218139826009298	SNX4, BECN1, WIPI1	213	20	19734	13.897183098591551	1	0.1946640204862418	0.18148676371486544
GOTERM_BP_DIRECT	GO:0051592~response to calcium ion	4	1.8518518518518516	0.019316660494403993	CAV1, NEDD4, TXNIP, EGFR	213	53	19734	6.9922933829391445	1	0.1946640204862418	0.18148676371486544
GOTERM_BP_DIRECT	GO:1904262~negative regulation of TORC1 signaling	4	1.8518518518518516	0.019316660494403993	TBK1, PRKAA2, TSC1, MAPK3	213	53	19734	6.9922933829391445	1	0.1946640204862418	0.18148676371486544
KEGG_PATHWAY	hsa05133:Pertussis	6	2.7777777777777777	0.01939416456991623	IL6, MAPK8, IL1B, CFL1, TLR4, MAPK3	177	78	8840	3.84180790960452	0.9962336133601536	0.053638312078022485	0.031241964227900817
KEGG_PATHWAY	hsa05012:Parkinson disease	12	5.555555555555555	0.019425115392315166	MAPK8, HSPA5, DUSP1, DDIT3, SLC11A2, MFN2, KEAP1, VDAC2, PARK7, TXN, SLC39A14, EIF2S1	177	271	8840	2.2115204202889487	0.9962673422799095	0.053638312078022485	0.031241964227900817
UP_KW_MOLECULAR_FUNCTION	KW-1183~Host cell receptor for virus entry	5	2.314814814814815	0.019556648154191596	TFRC, TYRO3, SLC3A2, SLC1A5, EGFR	171	72	11889	4.828216374269005	0.7061028509940317	0.18941951229265666	0.17719889859635624
KEGG_PATHWAY	hsa00270:Cysteine and methionine metabolism	5	2.314814814814815	0.019573278793383643	GCLC, AHCY, GOT1, PSAT1, BCAT2	177	52	8840	4.80225988700565	0.9964246818070125	0.053638312078022485	0.031241964227900817
UP_SEQ_FEATURE	REGION:Basic motif	4	1.8518518518518516	0.01980757141752071	CREB1, DDIT3, CEBPG, BACH1	212	56	20569	6.930256064690027	1	1	0.9973821989528796
GOTERM_CC_DIRECT	GO:0031901~early endosome membrane	7	3.2407407407407405	0.02007606719660923	SNX4, CAV1, SLC11A2, SLC39A14, EGFR, PML, ARF6	215	207	20887	3.2852263790585328	0.998784730241052	0.16870017158851822	0.1534101258252084
GOTERM_BP_DIRECT	GO:0032091~negative regulation of protein binding	4	1.8518518518518516	0.020294668305761043	CDKN1A, MAPK8, PARK7, AURKA	213	54	19734	6.862806468440271	1	0.20216910955930542	0.18848381598913705
GOTERM_BP_DIRECT	GO:2000045~regulation of G1/S transition of mitotic cell cycle	4	1.8518518518518516	0.020294668305761043	CDKN1A, PTPN6, BID, BRD7	213	54	19734	6.862806468440271	1	0.20216910955930542	0.18848381598913705
GOTERM_BP_DIRECT	GO:0001837~epithelial to mesenchymal transition	4	1.8518518518518516	0.020294668305761043	GSK3B, TGFB1, HIF1A, TGFBR1	213	54	19734	6.862806468440271	1	0.20216910955930542	0.18848381598913705
GOTERM_MF_DIRECT	GO:0004303~estradiol 17-beta-dehydrogenase [NAD(P)+] activity	3	1.3888888888888888	0.02038267528549065	AKR1C1, AKR1C3, HSD17B11	215	20	19304	13.467906976744185	0.9999995799955307	0.30088498013449044	0.28864702161569633
GOTERM_CC_DIRECT	GO:1990184~amino acid transport complex	2	0.9259259259259258	0.020386727684413075	SLC7A5, SLC3A2	215	2	20887	97.14883720930233	0.9989058102564872	0.16870017158851822	0.1534101258252084
UP_SEQ_FEATURE	REGION:CTAD	2	0.9259259259259258	0.020411574826757053	EPAS1, HIF1A	212	2	20569	97.02358490566037	1	1	0.9973821989528796
UP_SEQ_FEATURE	MUTAGEN:H->A: Strongly reduced serine ADP-ribosylation, caused by abolished interaction with HPF1.	2	0.9259259259259258	0.020411574826757053	PARP1, PARP2	212	2	20569	97.02358490566037	1	1	0.9973821989528796
UP_SEQ_FEATURE	REGION:Required for heterodimer formation with ARNT	2	0.9259259259259258	0.020411574826757053	EPAS1, HIF1A	212	2	20569	97.02358490566037	1	1	0.9973821989528796
UP_SEQ_FEATURE	MUTAGEN:LW->EE: Strongly reduced serine ADP-ribosylation, caused by abolished interaction with HPF1.	2	0.9259259259259258	0.020411574826757053	PARP1, PARP2	212	2	20569	97.02358490566037	1	1	0.9973821989528796
UP_SEQ_FEATURE	MUTAGEN:C->S: Abolishes hypoxia-inducible transcriptional activation of ctaD.	2	0.9259259259259258	0.020411574826757053	EPAS1, HIF1A	212	2	20569	97.02358490566037	1	1	0.9973821989528796
UP_SEQ_FEATURE	ACT_SITE:For poly [ADP-ribose] polymerase activity	2	0.9259259259259258	0.020411574826757053	PARP1, PARP2	212	2	20569	97.02358490566037	1	1	0.9973821989528796
UP_SEQ_FEATURE	MUTAGEN:Missing: Nearly abolishes leucine transport activity.	2	0.9259259259259258	0.020411574826757053	SLC7A5, SLC3A2	212	2	20569	97.02358490566037	1	1	0.9973821989528796
KEGG_PATHWAY	hsa04350:TGF-beta signaling pathway	7	3.2407407407407405	0.020599558001961712	TGFB1, IFNG, TFRC, ACVR1B, TGFBR1, MAPK3, SMAD7	177	108	8840	3.237078886796401	0.9973473236347911	0.05591308600532465	0.03256692026976804
INTERPRO	IPR004827:bZIP	4	1.8518518518518516	0.020703351264421722	CREB1, DDIT3, CEBPG, BACH1	216	56	20607	6.8144841269841265	0.9999999504467988	0.794747953832203	0.784863029033295
INTERPRO	IPR014887:HIF-1_CTAD	2	0.9259259259259258	0.020758342077706795	EPAS1, HIF1A	216	2	20607	95.40277777777777	0.9999999526343026	0.794747953832203	0.784863029033295
GOTERM_BP_DIRECT	GO:0043523~regulation of neuron apoptotic process	3	1.3888888888888888	0.02109274750782074	MEF2C, G6PD, PARK7	213	21	19734	13.235412474849095	1	0.20278946432690922	0.18906217751093385
GOTERM_BP_DIRECT	GO:0055007~cardiac muscle cell differentiation	3	1.3888888888888888	0.02109274750782074	NOX4, TSC1, SIRT6	213	21	19734	13.235412474849095	1	0.20278946432690922	0.18906217751093385
GOTERM_BP_DIRECT	GO:0008206~bile acid metabolic process	3	1.3888888888888888	0.02109274750782074	NR5A2, SCP2, AKR1C1	213	21	19734	13.235412474849095	1	0.20278946432690922	0.18906217751093385
GOTERM_BP_DIRECT	GO:0032148~activation of protein kinase B activity	3	1.3888888888888888	0.02109274750782074	PARK7, TXN, MT3	213	21	19734	13.235412474849095	1	0.20278946432690922	0.18906217751093385
KEGG_PATHWAY	hsa00020:Citrate cycle (TCA cycle)	4	1.8518518518518516	0.02123708280718199	CS, FH, IDH2, PCK2	177	30	8840	6.659133709981168	0.9977966199793828	0.056566061682680996	0.03294724996254402
KEGG_PATHWAY	hsa01523:Antifolate resistance	4	1.8518518518518516	0.02123708280718199	IL6, ABCC1, IL1B, ABCC5	177	30	8840	6.659133709981168	0.9977966199793828	0.056566061682680996	0.03294724996254402
GOTERM_BP_DIRECT	GO:0050680~negative regulation of epithelial cell proliferation	4	1.8518518518518516	0.02129950596351751	RB1, TGFB1, NUPR1, PPARD	213	55	19734	6.738028169014084	1	0.20278946432690922	0.18906217751093385
GOTERM_BP_DIRECT	GO:0043406~positive regulation of MAP kinase activity	4	1.8518518518518516	0.02129950596351751	IL1B, TLR4, EGFR, EZH2	213	55	19734	6.738028169014084	1	0.20278946432690922	0.18906217751093385
GOTERM_BP_DIRECT	GO:0001525~angiogenesis	8	3.7037037037037033	0.021370385787975635	PIK3CA, EPAS1, CAV1, HMOX1, PRKCA, PTGS2, HIF1A, VEGFA	213	257	19734	2.883980928371787	1	0.20278946432690922	0.18906217751093385
GOTERM_BP_DIRECT	GO:0035984~cellular response to trichostatin A	2	0.9259259259259258	0.02137088970214351	MEF2C, EZH2	213	2	19734	92.64788732394366	1	0.20278946432690922	0.18906217751093385
GOTERM_BP_DIRECT	GO:0070994~detection of oxidative stress	2	0.9259259259259258	0.02137088970214351	ADIPOQ, PARK7	213	2	19734	92.64788732394366	1	0.20278946432690922	0.18906217751093385
GOTERM_BP_DIRECT	GO:0048840~otolith development	2	0.9259259259259258	0.02137088970214351	NOX3, ATG5	213	2	19734	92.64788732394366	1	0.20278946432690922	0.18906217751093385
GOTERM_BP_DIRECT	GO:0002246~wound healing involved in inflammatory response	2	0.9259259259259258	0.02137088970214351	HMOX1, TLR4	213	2	19734	92.64788732394366	1	0.20278946432690922	0.18906217751093385
GOTERM_BP_DIRECT	GO:0018283~iron incorporation into metallo-sulfur cluster	2	0.9259259259259258	0.02137088970214351	NFS1, FXN	213	2	19734	92.64788732394366	1	0.20278946432690922	0.18906217751093385
GOTERM_BP_DIRECT	GO:1903862~positive regulation of oxidative phosphorylation	2	0.9259259259259258	0.02137088970214351	VCP, NUPR1	213	2	19734	92.64788732394366	1	0.20278946432690922	0.18906217751093385
UP_KW_MOLECULAR_FUNCTION	KW-0649~Protein kinase inhibitor	3	1.3888888888888888	0.02138607396852575	CDKN1A, TRIB3, TRIB2	171	16	11889	13.036184210526315	0.7382381921549169	0.18941951229265666	0.17719889859635624
INTERPRO	IPR001245:Ser-Thr/Tyr_kinase_cat_dom	6	2.7777777777777777	0.021756052147043087	TBK1, TYRO3, RIPK1, EGFR, TGFBR1, MAP3K11	216	152	20607	3.7658991228070176	0.9999999791299039	0.795084814828302	0.7851957002160097
GOTERM_MF_DIRECT	GO:0140805~NAD+-protein-serine ADP-ribosyltransferase activity	2	0.9259259259259258	0.02204924395842364	PARP1, PARP2	215	2	19304	89.78604651162792	0.9999998752583256	0.30088498013449044	0.28864702161569633
GOTERM_MF_DIRECT	GO:0051920~peroxiredoxin activity	2	0.9259259259259258	0.02204924395842364	PARK7, PRDX6	215	2	19304	89.78604651162792	0.9999998752583256	0.30088498013449044	0.28864702161569633
GOTERM_MF_DIRECT	GO:0140315~iron ion sequestering activity	2	0.9259259259259258	0.02204924395842364	FTH1, LCN2	215	2	19304	89.78604651162792	0.9999998752583256	0.30088498013449044	0.28864702161569633
GOTERM_BP_DIRECT	GO:0006469~negative regulation of protein kinase activity	4	1.8518518518518516	0.022331187476428677	RB1, TRIB3, PARK7, TRIB2	213	56	19734	6.617706237424547	1	0.21113122704987114	0.19683926706495677
GOTERM_MF_DIRECT	GO:0004709~MAP kinase kinase kinase activity	3	1.3888888888888888	0.02236592418952033	MAP3K14, EGFR, MAP3K11	215	21	19304	12.8265780730897	0.9999999009798083	0.30088498013449044	0.28864702161569633
GOTERM_MF_DIRECT	GO:1990381~ubiquitin-specific protease binding	3	1.3888888888888888	0.02236592418952033	VCP, PTEN, PARK7	215	21	19304	12.8265780730897	0.9999999009798083	0.30088498013449044	0.28864702161569633
GOTERM_CC_DIRECT	GO:0031258~lamellipodium membrane	3	1.3888888888888888	0.022949145189948835	DPP4, CFL1, CD44	215	23	20887	12.671587462082913	0.9995401851967918	0.18086112042554917	0.1644688738613
GOTERM_CC_DIRECT	GO:0034045~phagophore assembly site membrane	3	1.3888888888888888	0.022949145189948835	WIPI1, WIPI2, ATG5	215	23	20887	12.671587462082913	0.9995401851967918	0.18086112042554917	0.1644688738613
GOTERM_BP_DIRECT	GO:0030279~negative regulation of ossification	3	1.3888888888888888	0.023040117124472893	MEF2C, TGFB1, SMAD7	213	22	19734	12.63380281690141	1	0.2147107689018979	0.20017650146853866
GOTERM_BP_DIRECT	GO:0015804~neutral amino acid transport	3	1.3888888888888888	0.023040117124472893	SLC7A5, SLC7A11, SLC1A5	213	22	19734	12.63380281690141	1	0.2147107689018979	0.20017650146853866
GOTERM_BP_DIRECT	GO:0033554~cellular response to stress	3	1.3888888888888888	0.023040117124472893	MAPK8, PRDX1, MAPK3	213	22	19734	12.63380281690141	1	0.2147107689018979	0.20017650146853866
GOTERM_BP_DIRECT	GO:0048814~regulation of dendrite morphogenesis	3	1.3888888888888888	0.023040117124472893	GSK3B, NEDD4, NEDD4L	213	22	19734	12.63380281690141	1	0.2147107689018979	0.20017650146853866
UP_KW_BIOLOGICAL_PROCESS	KW-0346~Stress response	6	2.7777777777777777	0.02309704126347991	DUSP1, DDIT3, HSF1, CIRBP, TRIB3, PARK7	165	113	11450	3.6846339501206753	0.8888181374534518	0.24123576430745686	0.22840407471663468
KEGG_PATHWAY	hsa04914:Progesterone-mediated oocyte maturation	7	3.2407407407407405	0.023227085475848213	CPEB1, MAPK8, PIK3CA, KRAS, CDC25A, AURKA, MAPK3	177	111	8840	3.149590268234336	0.9987663886146275	0.06129369778348834	0.03570089063880373
GOTERM_BP_DIRECT	GO:0016241~regulation of macroautophagy	4	1.8518518518518516	0.023389716095208558	BECN1, MAPK8, PRKAA2, NEDD4	213	57	19734	6.501606127996046	1	0.2171902208840795	0.20248811362423408
GOTERM_CC_DIRECT	GO:0005770~late endosome	6	2.7777777777777777	0.024088184561340098	DDIT3, TTPA, LAMP2, SLC11A2, LGMN, MAPK3	215	159	20887	3.6659938569548047	0.9996874635469496	0.1854230020884552	0.16861729192938069
GOTERM_MF_DIRECT	GO:0004725~protein tyrosine phosphatase activity	5	2.314814814814815	0.024426016546367384	PTPN18, DUSP1, PTEN, PTPN6, CDC25A	215	99	19304	4.534648813718581	0.9999999779945745	0.32251388513999896	0.30939620958732017
GOTERM_BP_DIRECT	GO:0071363~cellular response to growth factor stimulus	4	1.8518518518518516	0.024475084617883235	MDM2, RIPK1, ACVR1B, TGFBR1	213	58	19734	6.3895094706168045	1	0.22645985767436444	0.21113026730871517
KEGG_PATHWAY	hsa05017:Spinocerebellar ataxia	8	3.7037037037037033	0.024783949861457287	BECN1, MAPK8, PIK3CA, VDAC2, WIPI1, PRKCA, WIPI2, VLDLR	177	144	8840	2.774639045825486	0.9992170401607169	0.06480207073867272	0.03774436400919183
GOTERM_BP_DIRECT	GO:0045821~positive regulation of glycolytic process	3	1.3888888888888888	0.02505848459217116	PRKAA2, IFNG, HIF1A	213	23	19734	12.084507042253522	1	0.2289822303567675	0.21348189476338633
GOTERM_BP_DIRECT	GO:0010613~positive regulation of cardiac muscle hypertrophy	3	1.3888888888888888	0.02505848459217116	BECN1, PARP1, PRKCA	213	23	19734	12.084507042253522	1	0.2289822303567675	0.21348189476338633
GOTERM_BP_DIRECT	GO:0071404~cellular response to low-density lipoprotein particle stimulus	3	1.3888888888888888	0.02505848459217116	TGFB1, PPARG, SREBF2	213	23	19734	12.084507042253522	1	0.2289822303567675	0.21348189476338633
GOTERM_BP_DIRECT	GO:0046330~positive regulation of JNK cascade	5	2.314814814814815	0.02509997525064567	IL1B, RIPK1, HMGB1, TLR4, MAP3K11	213	103	19734	4.497470258443867	1	0.2289822303567675	0.21348189476338633
GOTERM_MF_DIRECT	GO:0043539~protein serine/threonine kinase activator activity	4	1.8518518518518516	0.025361327445175202	TGFB1, ACSL1, ADIPOQ, PARP8	215	57	19304	6.30077519379845	0.9999999888950885	0.3287750266983621	0.31540269040908797
GOTERM_BP_DIRECT	GO:0032024~positive regulation of insulin secretion	4	1.8518518518518516	0.025587275689450666	ACSL4, SIRT6, SIRT3, PCK2	213	59	19734	6.281212699928385	1	0.23180110380687016	0.21610995216455894
GOTERM_BP_DIRECT	GO:0006986~response to unfolded protein	4	1.8518518518518516	0.025587275689450666	DDIT3, MFN2, CHAC1, HERPUD1	213	59	19734	6.281212699928385	1	0.23180110380687016	0.21610995216455894
GOTERM_CC_DIRECT	GO:0031526~brush border membrane	4	1.8518518518518516	0.025772531224420223	AMN, AQP8, SLC11A2, SLC7A11	215	62	20887	6.2676669167291825	0.99982356585113	0.19387972352916122	0.1763075431488747
GOTERM_BP_DIRECT	GO:0000902~cell morphogenesis	5	2.314814814814815	0.02589141969670943	YAP1, TGFB1, VDR, NOX4, KLF2	213	104	19734	4.454225352112676	1	0.23374198337307125	0.21791944911397101
GOTERM_BP_DIRECT	GO:0007165~signal transduction	22	10.185185185185185	0.02613627017858982	BEX1, PRKAA2, GDF15, EPAS1, ADIPOQ, HMGB1, VLDLR, ACVR1B, HIF1A, NDRG1, EGFR, TGFBR1, MAPK8, CREB1, IL1B, SMPD1, STMN1, TYRO3, RIPK1, PPARG, TIMP1, MAP3K11	213	1240	19734	1.6437528396183556	1	0.23513599468627516	0.21921909658443503
SMART	SM00404:PTPc_motif	4	1.8518518518518516	0.026309964180591863	PTPN18, DUSP1, PTEN, PTPN6	110	63	10692	6.171428571428571	0.9643063702975629	0.5406373292844752	0.5406373292844752
GOTERM_MF_DIRECT	GO:0019900~kinase binding	5	2.314814814814815	0.026885013372739516	RB1, SLC2A1, PARK7, EGFR, PARP8	215	102	19304	4.4012767897856815	0.9999999963604573	0.3423038309779156	0.3283812347670326
KEGG_PATHWAY	hsa04928:Parathyroid hormone synthesis, secretion and action	7	3.2407407407407405	0.027068734188084306	MEF2C, CDKN1A, CREB1, VDR, PRKCA, EGFR, MAPK3	177	115	8840	3.040039302382707	0.9995987494962433	0.07013262948730933	0.04084918068383631
GOTERM_BP_DIRECT	GO:0051403~stress-activated MAPK cascade	3	1.3888888888888888	0.02714611501524452	MAPK8, TLR4, MAPK3	213	24	19734	11.580985915492958	1	0.24088702743902987	0.2245808286585417
GOTERM_BP_DIRECT	GO:1904659~glucose transmembrane transport	3	1.3888888888888888	0.02714611501524452	SLC2A1, SLC2A8, PPARD	213	24	19734	11.580985915492958	1	0.24088702743902987	0.2245808286585417
GOTERM_BP_DIRECT	GO:0071353~cellular response to interleukin-4	3	1.3888888888888888	0.02714611501524452	HSPA5, KEAP1, PML	213	24	19734	11.580985915492958	1	0.24088702743902987	0.2245808286585417
GOTERM_BP_DIRECT	GO:0006809~nitric oxide biosynthetic process	3	1.3888888888888888	0.02714611501524452	NQO1, CAV1, TLR4	213	24	19734	11.580985915492958	1	0.24088702743902987	0.2245808286585417
KEGG_PATHWAY	hsa01210:2-Oxocarboxylic acid metabolism	4	1.8518518518518516	0.027333165719316602	CS, GOT1, IDH2, BCAT2	177	33	8840	6.053757918164697	0.9996286608935769	0.07017974981986695	0.040876626210869876
GOTERM_BP_DIRECT	GO:0007507~heart development	7	3.2407407407407405	0.027355757284900112	MEF2C, CDKN1A, TGFB1, PTEN, PPARG, PPARA, TGFBR1	213	212	19734	3.0591283550358757	1	0.2419216630637425	0.2255454274101968
GOTERM_CC_DIRECT	GO:0016605~PML body	5	2.314814814814815	0.027444770906875804	RB1, HSF1, PTEN, PARK7, PML	215	111	20887	4.376073748166771	0.9999000864374566	0.19748302543860635	0.17958426180368733
GOTERM_CC_DIRECT	GO:0005777~peroxisome	5	2.314814814814815	0.027444770906875804	ALDH3A2, SCP2, PEX3, IDH2, PEX12	215	111	20887	4.376073748166771	0.9999000864374566	0.19748302543860635	0.17958426180368733
GOTERM_BP_DIRECT	GO:0018105~peptidyl-serine phosphorylation	6	2.7777777777777777	0.027513456993006107	GSK3B, MAPK8, TBK1, PRKCA, TGFBR1, AURKA	213	157	19734	3.540683591997847	1	0.2424914853620877	0.22607667712219257
GOTERM_BP_DIRECT	GO:0014070~response to organic cyclic compound	4	1.8518518518518516	0.027892007019018818	G6PD, ACSL1, SLC7A11, PPARA	213	61	19734	6.075271299930733	1	0.244997358950841	0.2284129223449379
UP_KW_BIOLOGICAL_PROCESS	KW-0834~Unfolded protein response	4	1.8518518518518516	0.02794263520406991	DDIT3, MFN2, CHAC1, HERPUD1	165	46	11450	6.03425559947299	0.9303312313714036	0.2540085078352439	0.24049741699294375
INTERPRO	IPR003595:Tyr_Pase_cat	4	1.8518518518518516	0.028137054354294068	PTPN18, DUSP1, PTEN, PTPN6	216	63	20607	6.057319223985891	0.9999999998917471	0.8301595508356525	0.8198341832879453
GOTERM_BP_DIRECT	GO:0006606~protein import into nucleus	5	2.314814814814815	0.02835517476580639	IL33, CDKN1A, TXNIP, ELAVL1, PML	213	107	19734	4.329340529156245	1	0.24822711916194148	0.2314240526340562
KEGG_PATHWAY	hsa04144:Endocytosis	11	5.092592592592593	0.028957209033781732	SNX4, TFRC, CAV1, NEDD4, MDM2, NEDD4L, CHMP6, EGFR, TGFBR1, PML, ARF6	177	252	8840	2.1800735360057395	0.9997693598070941	0.07353374544215771	0.04283018155578309
KEGG_PATHWAY	hsa04072:Phospholipase D signaling pathway	8	3.7037037037037033	0.029155485034960776	NRAS, PIK3CA, TSC1, KRAS, PRKCA, EGFR, MAPK3, ARF6	177	149	8840	2.6815303530125507	0.9997823998601714	0.07353374544215771	0.04283018155578309
GOTERM_BP_DIRECT	GO:0045471~response to ethanol	5	2.314814814814815	0.029206379021377037	RGS4, NQO1, G6PD, ADIPOQ, PPARA	213	108	19734	4.289254042775169	1	0.2531009498412747	0.23596796246740379
GOTERM_BP_DIRECT	GO:0048844~artery morphogenesis	3	1.3888888888888888	0.02930130227008603	TGFBR1, SMAD7, VEGFA	213	25	19734	11.11774647887324	1	0.2531009498412747	0.23596796246740379
GOTERM_BP_DIRECT	GO:0014850~response to muscle activity	3	1.3888888888888888	0.02930130227008603	SLC7A5, PRKAA2, HIF1A	213	25	19734	11.11774647887324	1	0.2531009498412747	0.23596796246740379
GOTERM_BP_DIRECT	GO:0050807~regulation of synapse organization	3	1.3888888888888888	0.02930130227008603	VCP, NEDD4, SLC7A11	213	25	19734	11.11774647887324	1	0.2531009498412747	0.23596796246740379
GOTERM_MF_DIRECT	GO:0020037~heme binding	6	2.7777777777777777	0.02944449236093997	NOX3, HMOX1, NOX4, PTGS2, BACH1, DUOX2	215	155	19304	3.4755888972243065	0.9999999994434171	0.3500268054064345	0.3357900910210395
UP_KW_BIOLOGICAL_PROCESS	KW-0410~Iron transport	3	1.3888888888888888	0.02972439985306046	SLC11A2, LCN2, FXN	165	19	11450	10.956937799043063	0.9413672376335998	0.2540085078352439	0.24049741699294375
UP_KW_LIGAND	KW-0186~Copper	5	2.314814814814815	0.02977225046226799	AHCY, MT1G, PARK7, MT3, CP	113	73	6947	4.210813431931143	0.5578295890512843	0.16077015249624715	0.14290680221888635
GOTERM_MF_DIRECT	GO:1990756~ubiquitin-like ligase-substrate adaptor activity	4	1.8518518518518516	0.0302140036159294	FBXW7, KEAP1, SMAD7, HERPUD1	215	61	19304	5.887609607319862	0.9999999996838284	0.3500268054064345	0.3357900910210395
SMART	SM01336:zf-PARP	2	0.9259259259259258	0.030275690439930607	PARP1, LIG3	110	3	10692	64.8	0.9785693492531926	0.5406373292844752	0.5406373292844752
SMART	SM00773:WGR	2	0.9259259259259258	0.030275690439930607	PARP1, PARP2	110	3	10692	64.8	0.9785693492531926	0.5406373292844752	0.5406373292844752
UP_SEQ_FEATURE	DISULFID:Interchain (with C-210 in SLC3A2)	2	0.9259259259259258	0.030461322368748295	SLC7A5, SLC7A11	212	3	20569	64.68238993710692	1	1	0.9973821989528796
UP_SEQ_FEATURE	REGION:NTAD	2	0.9259259259259258	0.030461322368748295	EPAS1, HIF1A	212	3	20569	64.68238993710692	1	1	0.9973821989528796
UP_SEQ_FEATURE	DOMAIN:PARP-type	2	0.9259259259259258	0.030461322368748295	PARP1, LIG3	212	3	20569	64.68238993710692	1	1	0.9973821989528796
UP_SEQ_FEATURE	REGION:Hypervariable region	2	0.9259259259259258	0.030461322368748295	NRAS, KRAS	212	3	20569	64.68238993710692	1	1	0.9973821989528796
UP_SEQ_FEATURE	DOMAIN:Transcription factor AP-2 C-terminal	2	0.9259259259259258	0.030461322368748295	TFAP2A, TFAP2C	212	3	20569	64.68238993710692	1	1	0.9973821989528796
UP_SEQ_FEATURE	DOMAIN:WGR	2	0.9259259259259258	0.030461322368748295	PARP1, PARP2	212	3	20569	64.68238993710692	1	1	0.9973821989528796
GOTERM_BP_DIRECT	GO:0042632~cholesterol homeostasis	5	2.314814814814815	0.030953945274229615	FABP4, NR5A2, CAV1, AKR1C1, SREBF2	213	110	19734	4.211267605633802	1	0.2542995455328901	0.23708542245066366
INTERPRO	IPR021537:HIF_alpha-like	2	0.9259259259259258	0.030976102643121364	EPAS1, HIF1A	216	3	20607	63.60185185185185	0.9999999999896978	0.8301595508356525	0.8198341832879453
INTERPRO	IPR036930:WGR_dom_sf	2	0.9259259259259258	0.030976102643121364	PARP1, PARP2	216	3	20607	63.60185185185185	0.9999999999896978	0.8301595508356525	0.8198341832879453
INTERPRO	IPR020578:Aminotrans_V_PyrdxlP_BS	2	0.9259259259259258	0.030976102643121364	NFS1, PSAT1	216	3	20607	63.60185185185185	0.9999999999896978	0.8301595508356525	0.8198341832879453
INTERPRO	IPR004760:L_AA_transporter	2	0.9259259259259258	0.030976102643121364	SLC7A5, SLC7A11	216	3	20607	63.60185185185185	0.9999999999896978	0.8301595508356525	0.8198341832879453
INTERPRO	IPR008893:WGR_domain	2	0.9259259259259258	0.030976102643121364	PARP1, PARP2	216	3	20607	63.60185185185185	0.9999999999896978	0.8301595508356525	0.8198341832879453
INTERPRO	IPR001510:Znf_PARP	2	0.9259259259259258	0.030976102643121364	PARP1, LIG3	216	3	20607	63.60185185185185	0.9999999999896978	0.8301595508356525	0.8198341832879453
INTERPRO	IPR036957:Znf_PARP_sf	2	0.9259259259259258	0.030976102643121364	PARP1, LIG3	216	3	20607	63.60185185185185	0.9999999999896978	0.8301595508356525	0.8198341832879453
GOTERM_MF_DIRECT	GO:0042910~xenobiotic transmembrane transporter activity	3	1.3888888888888888	0.031042585034546755	ABCC1, ABCC5, SLC2A1	215	25	19304	10.774325581395349	0.9999999998281125	0.3500268054064345	0.3357900910210395
UP_SEQ_FEATURE	DOMAIN:AMP-dependent synthetase/ligase	3	1.3888888888888888	0.031069415809592472	ACSL1, ACSL4, ACSL3	212	27	20569	10.780398322851154	1	1	0.9973821989528796
UP_KW_PTM	KW-0564~Palmitate	11	5.092592592592593	0.031086922522027226	RGS4, GSK3B, MUC1, NRAS, MAPK8, CD82, TFRC, CAV1, KRAS, PARK7, EGFR	185	392	14252	2.1617760617760617	0.4847936934235858	0.11398538258076649	0.08807961381241047
GOTERM_MF_DIRECT	GO:0031072~heat shock protein binding	4	1.8518518518518516	0.031498167469732156	DNAJB6, HSPA5, HSF1, TFAM	215	62	19304	5.79264816204051	0.9999999998770811	0.3500268054064345	0.3357900910210395
GOTERM_BP_DIRECT	GO:0060586~multicellular organismal-level iron ion homeostasis	3	1.3888888888888888	0.03152236859112775	EPAS1, SLC11A2, HMOX1	213	26	19734	10.690140845070422	1	0.2542995455328901	0.23708542245066366
GOTERM_BP_DIRECT	GO:0001894~tissue homeostasis	3	1.3888888888888888	0.03152236859112775	RB1, YAP1, BAP1	213	26	19734	10.690140845070422	1	0.2542995455328901	0.23708542245066366
GOTERM_BP_DIRECT	GO:0060395~SMAD protein signal transduction	3	1.3888888888888888	0.03152236859112775	BECN1, PML, SMAD7	213	26	19734	10.690140845070422	1	0.2542995455328901	0.23708542245066366
GOTERM_BP_DIRECT	GO:0051247~positive regulation of protein metabolic process	3	1.3888888888888888	0.03152236859112775	MAPK8, TGFB1, KLF2	213	26	19734	10.690140845070422	1	0.2542995455328901	0.23708542245066366
GOTERM_BP_DIRECT	GO:0045766~positive regulation of angiogenesis	6	2.7777777777777777	0.03162800967883369	IL1B, HMOX1, PRKCA, HIF1A, MTDH, VEGFA	213	163	19734	3.410351680635963	1	0.2542995455328901	0.23708542245066366
GOTERM_BP_DIRECT	GO:0097533~cellular stress response to acid chemical	2	0.9259259259259258	0.03188525070912391	KLF2, VEGFA	213	3	19734	61.76525821596244	1	0.2542995455328901	0.23708542245066366
GOTERM_BP_DIRECT	GO:1904234~positive regulation of aconitate hydratase activity	2	0.9259259259259258	0.03188525070912391	FXN, ISCU	213	3	19734	61.76525821596244	1	0.2542995455328901	0.23708542245066366
GOTERM_BP_DIRECT	GO:2000676~positive regulation of type B pancreatic cell apoptotic process	2	0.9259259259259258	0.03188525070912391	IL6, EIF2S1	213	3	19734	61.76525821596244	1	0.2542995455328901	0.23708542245066366
GOTERM_BP_DIRECT	GO:1901671~positive regulation of superoxide dismutase activity	2	0.9259259259259258	0.03188525070912391	PARK7, SIRT3	213	3	19734	61.76525821596244	1	0.2542995455328901	0.23708542245066366
GOTERM_BP_DIRECT	GO:1901185~negative regulation of ERBB signaling pathway	2	0.9259259259259258	0.03188525070912391	PTPN18, LGMN	213	3	19734	61.76525821596244	1	0.2542995455328901	0.23708542245066366
GOTERM_BP_DIRECT	GO:0070487~monocyte aggregation	2	0.9259259259259258	0.03188525070912391	IL1B, CD44	213	3	19734	61.76525821596244	1	0.2542995455328901	0.23708542245066366
GOTERM_BP_DIRECT	GO:1903801~L-leucine import across plasma membrane	2	0.9259259259259258	0.03188525070912391	SLC7A5, SLC3A2	213	3	19734	61.76525821596244	1	0.2542995455328901	0.23708542245066366
GOTERM_BP_DIRECT	GO:1902024~L-histidine transport	2	0.9259259259259258	0.03188525070912391	SLC7A5, SLC3A2	213	3	19734	61.76525821596244	1	0.2542995455328901	0.23708542245066366
GOTERM_BP_DIRECT	GO:0031281~positive regulation of cyclase activity	2	0.9259259259259258	0.03188525070912391	MAPK8, MAPK3	213	3	19734	61.76525821596244	1	0.2542995455328901	0.23708542245066366
GOTERM_BP_DIRECT	GO:0060559~positive regulation of calcidiol 1-monooxygenase activity	2	0.9259259259259258	0.03188525070912391	IFNG, IL1B	213	3	19734	61.76525821596244	1	0.2542995455328901	0.23708542245066366
GOTERM_BP_DIRECT	GO:1902958~positive regulation of mitochondrial electron transport, NADH to ubiquinone	2	0.9259259259259258	0.03188525070912391	PARK7, ISCU	213	3	19734	61.76525821596244	1	0.2542995455328901	0.23708542245066366
GOTERM_BP_DIRECT	GO:0060058~positive regulation of apoptotic process involved in mammary gland involution	2	0.9259259259259258	0.03188525070912391	VDR, PML	213	3	19734	61.76525821596244	1	0.2542995455328901	0.23708542245066366
GOTERM_BP_DIRECT	GO:1902948~negative regulation of tau-protein kinase activity	2	0.9259259259259258	0.03188525070912391	RB1, IFNG	213	3	19734	61.76525821596244	1	0.2542995455328901	0.23708542245066366
GOTERM_BP_DIRECT	GO:0050994~regulation of lipid catabolic process	2	0.9259259259259258	0.03188525070912391	RARRES2, SIRT6	213	3	19734	61.76525821596244	1	0.2542995455328901	0.23708542245066366
GOTERM_BP_DIRECT	GO:0015829~valine transport	2	0.9259259259259258	0.03188525070912391	SLC7A5, SLC3A2	213	3	19734	61.76525821596244	1	0.2542995455328901	0.23708542245066366
GOTERM_BP_DIRECT	GO:0015821~methionine transport	2	0.9259259259259258	0.03188525070912391	SLC7A5, SLC3A2	213	3	19734	61.76525821596244	1	0.2542995455328901	0.23708542245066366
GOTERM_BP_DIRECT	GO:0030592~DNA ADP-ribosylation	2	0.9259259259259258	0.03188525070912391	PARP1, PARP2	213	3	19734	61.76525821596244	1	0.2542995455328901	0.23708542245066366
GOTERM_BP_DIRECT	GO:0015828~tyrosine transport	2	0.9259259259259258	0.03188525070912391	SLC7A5, SLC3A2	213	3	19734	61.76525821596244	1	0.2542995455328901	0.23708542245066366
GOTERM_BP_DIRECT	GO:0033212~iron import into cell	2	0.9259259259259258	0.03188525070912391	SLC11A2, SLC39A14	213	3	19734	61.76525821596244	1	0.2542995455328901	0.23708542245066366
INTERPRO	IPR020845:AMP-binding_CS	3	1.3888888888888888	0.03205004347940779	ACSL1, ACSL4, ACSL3	216	27	20607	10.600308641975307	0.9999999999957759	0.8312333857239955	0.8208946620209608
GOTERM_BP_DIRECT	GO:0006338~chromatin remodeling	9	4.166666666666666	0.032417127074585786	RB1, PRKAA2, PRKCA, SIRT6, BRD7, BAP1, PML, SIRT3, AURKA	213	343	19734	2.430994128033507	1	0.25701517412332653	0.23961722387497825
GOTERM_BP_DIRECT	GO:0001701~in utero embryonic development	7	3.2407407407407405	0.03242345273555811	CDKN1A, KEAP1, ACVR1B, TGFBR1, BAP1, KLF2, VEGFA	213	221	19734	2.9345484672742335	1	0.25701517412332653	0.23961722387497825
GOTERM_BP_DIRECT	GO:0008584~male gonad development	5	2.314814814814815	0.03276193516888054	TFAP2C, NCOA4, AKR1C3, NUPR1, TGFBR1	213	112	19734	4.136066398390342	1	0.25703597304800463	0.2396366148724474
GOTERM_BP_DIRECT	GO:0060070~canonical Wnt signaling pathway	5	2.314814814814815	0.03276193516888054	YAP1, GSK3B, TGFB1, CAV1, PTEN	213	112	19734	4.136066398390342	1	0.25703597304800463	0.2396366148724474
GOTERM_BP_DIRECT	GO:0006006~glucose metabolic process	4	1.8518518518518516	0.032821516558437513	G6PD, PIK3CA, ADIPOQ, PPARD	213	65	19734	5.701408450704226	1	0.25703597304800463	0.2396366148724474
GOTERM_BP_DIRECT	GO:0032731~positive regulation of interleukin-1 beta production	4	1.8518518518518516	0.032821516558437513	PANX1, IL6, IFNG, TLR4	213	65	19734	5.701408450704226	1	0.25703597304800463	0.2396366148724474
GOTERM_MF_DIRECT	GO:0090433~palmitoyl-CoA ligase activity	2	0.9259259259259258	0.03289171944211937	ACSL4, ACSL3	215	3	19304	59.85736434108527	0.9999999999559701	0.3500268054064345	0.3357900910210395
GOTERM_MF_DIRECT	GO:0055106~ubiquitin-protein transferase regulator activity	2	0.9259259259259258	0.03289171944211937	TRIB3, TRIB2	215	3	19304	59.85736434108527	0.9999999999559701	0.3500268054064345	0.3357900910210395
GOTERM_MF_DIRECT	GO:0015086~cadmium ion transmembrane transporter activity	2	0.9259259259259258	0.03289171944211937	SLC11A2, SLC39A14	215	3	19304	59.85736434108527	0.9999999999559701	0.3500268054064345	0.3357900910210395
GOTERM_MF_DIRECT	GO:0050816~phosphothreonine residue binding	2	0.9259259259259258	0.03289171944211937	FBXW7, NEDD4	215	3	19304	59.85736434108527	0.9999999999559701	0.3500268054064345	0.3357900910210395
GOTERM_MF_DIRECT	GO:0018636~phenanthrene 9,10-monooxygenase activity	2	0.9259259259259258	0.03289171944211937	AKR1C1, AKR1C3	215	3	19304	59.85736434108527	0.9999999999559701	0.3500268054064345	0.3357900910210395
GOTERM_MF_DIRECT	GO:0004768~stearoyl-CoA 9-desaturase activity	2	0.9259259259259258	0.03289171944211937	FADS2, SCD	215	3	19304	59.85736434108527	0.9999999999559701	0.3500268054064345	0.3357900910210395
GOTERM_MF_DIRECT	GO:0140294~NAD DNA ADP-ribosyltransferase activity	2	0.9259259259259258	0.03289171944211937	PARP1, PARP2	215	3	19304	59.85736434108527	0.9999999999559701	0.3500268054064345	0.3357900910210395
KEGG_PATHWAY	hsa04978:Mineral absorption	5	2.314814814814815	0.03291322820554028	VDR, FTH1, SLC11A2, HMOX1, MT1G	177	61	8840	4.093729739742521	0.9999279471408133	0.0822830705138507	0.04792627966771655
GOTERM_BP_DIRECT	GO:0010875~positive regulation of cholesterol efflux	3	1.3888888888888888	0.03380766416381173	CAV1, ADIPOQ, PPARG	213	27	19734	10.294209702660407	1	0.2616069250771146	0.24389814861035605
GOTERM_BP_DIRECT	GO:0032740~positive regulation of interleukin-17 production	3	1.3888888888888888	0.03380766416381173	SLC7A5, IL6, TGFB1	213	27	19734	10.294209702660407	1	0.2616069250771146	0.24389814861035605
GOTERM_BP_DIRECT	GO:2000060~positive regulation of ubiquitin-dependent protein catabolic process	3	1.3888888888888888	0.03380766416381173	FBXW7, PTEN, HERPUD1	213	27	19734	10.294209702660407	1	0.2616069250771146	0.24389814861035605
GOTERM_BP_DIRECT	GO:2001243~negative regulation of intrinsic apoptotic signaling pathway	3	1.3888888888888888	0.03380766416381173	HELLS, VDAC2, HERPUD1	213	27	19734	10.294209702660407	1	0.2616069250771146	0.24389814861035605
KEGG_PATHWAY	hsa04213:Longevity regulating pathway - multiple species	5	2.314814814814815	0.03465516486404847	NRAS, PRKAA2, PIK3CA, KRAS, ATG5	177	62	8840	4.027701840714416	0.9999568971448807	0.08560429339916288	0.049860746330740495
KEGG_PATHWAY	hsa04662:B cell receptor signaling pathway	6	2.7777777777777777	0.03484244924316805	GSK3B, NRAS, PIK3CA, PTPN6, KRAS, MAPK3	177	91	8840	3.2929782082324457	0.9999592159258366	0.08560429339916288	0.049860746330740495
UP_SEQ_FEATURE	DOMAIN:Tyrosine specific protein phosphatases	4	1.8518518518518516	0.035271751004694665	PTPN18, DUSP1, PTEN, PTPN6	212	70	20569	5.5442048517520215	1	1	0.9973821989528796
GOTERM_BP_DIRECT	GO:0007399~nervous system development	10	4.62962962962963	0.035477245567068355	MEF2C, BEX1, SMPD1, PTEN, TYRO3, VLDLR, ACVR1B, TGFBR1, VEGFA, ARF6	213	414	19734	2.2378716744913927	1	0.2737116868675897	0.2551835111411682
GOTERM_BP_DIRECT	GO:0006622~protein targeting to lysosome	3	1.3888888888888888	0.036155566726178846	BECN1, NEDD4, NCOA4	213	28	19734	9.92655935613682	1	0.2756729427802493	0.2570120051151247
GOTERM_BP_DIRECT	GO:0006626~protein targeting to mitochondrion	3	1.3888888888888888	0.036155566726178846	TIMM9, MFN2, BID	213	28	19734	9.92655935613682	1	0.2756729427802493	0.2570120051151247
GOTERM_BP_DIRECT	GO:0045662~negative regulation of myoblast differentiation	3	1.3888888888888888	0.036155566726178846	TGFB1, DDIT3, PPARD	213	28	19734	9.92655935613682	1	0.2756729427802493	0.2570120051151247
GOTERM_BP_DIRECT	GO:0001523~retinoid metabolic process	3	1.3888888888888888	0.036155566726178846	AKR1C1, RARRES2, AKR1C3	213	28	19734	9.92655935613682	1	0.2756729427802493	0.2570120051151247
KEGG_PATHWAY	hsa05143:African trypanosomiasis	4	1.8518518518518516	0.03675563723253927	IL6, IFNG, IL1B, PRKCA	177	37	8840	5.399297602687433	0.999976831619592	0.08953296248951874	0.052149023765824955
GOTERM_BP_DIRECT	GO:0002931~response to ischemia	4	1.8518518518518516	0.03679648577485873	PANX1, NQO1, MEF2C, CAV1	213	68	19734	5.449875724937862	1	0.27892379887648017	0.2600428032602261
GOTERM_BP_DIRECT	GO:0007611~learning or memory	4	1.8518518518518516	0.03679648577485873	MEF2C, SLC11A2, PTEN, EGFR	213	68	19734	5.449875724937862	1	0.27892379887648017	0.2600428032602261
KEGG_PATHWAY	hsa04912:GnRH signaling pathway	6	2.7777777777777777	0.03774085893452384	NRAS, MAPK8, KRAS, PRKCA, EGFR, MAPK3	177	93	8840	3.2221614725715324	0.9999826925557881	0.09115376946050249	0.05309307273839795
UP_SEQ_FEATURE	DOMAIN:WW 2	3	1.3888888888888888	0.03774426282911211	YAP1, NEDD4, NEDD4L	212	30	20569	9.702358490566038	1	1	0.9973821989528796
UP_SEQ_FEATURE	DOMAIN:WW 1	3	1.3888888888888888	0.03774426282911211	YAP1, NEDD4, NEDD4L	212	30	20569	9.702358490566038	1	1	0.9973821989528796
GOTERM_BP_DIRECT	GO:0050679~positive regulation of epithelial cell proliferation	4	1.8518518518518516	0.03817391528120731	YAP1, TGFB1, EGFR, VEGFA	213	69	19734	5.370892018779343	1	0.2885237782881948	0.26899293791176315
GOTERM_MF_DIRECT	GO:0140677~molecular function activator activity	3	1.3888888888888888	0.03827903769647974	CDKN1A, CA9, AURKA	215	28	19304	9.619933554817276	0.9999999999991797	0.401366968788089	0.3850420850645903
KEGG_PATHWAY	hsa05202:Transcriptional misregulation in cancer	9	4.166666666666666	0.03883022215722192	MEF2C, IL6, CDKN1A, DDIT3, MDM2, PPARG, NUPR1, ETV4, PML	177	193	8840	2.3289716343198386	0.9999874677100917	0.09299675054460711	0.0541665283873852
INTERPRO	IPR042099:ANL_N_sf	3	1.3888888888888888	0.03892243998112412	ACSL1, ACSL4, ACSL3	216	30	20607	9.540277777777778	0.9999999999999862	0.8980207914836722	0.8868513786542733
UP_KW_MOLECULAR_FUNCTION	KW-0032~Aminotransferase	3	1.3888888888888888	0.03893699184040111	GOT1, PSAT1, BCAT2	171	22	11889	9.480861244019138	0.9147655028898912	0.2894975735157346	0.2708203107082678
GOTERM_BP_DIRECT	GO:0071300~cellular response to retinoic acid	4	1.8518518518518516	0.03957738574181926	YAP1, GSK3B, CREB1, PPARG	213	70	19734	5.294164989939638	1	0.29826435631515963	0.27807415373382577
GOTERM_CC_DIRECT	GO:1904813~ficolin-1-rich granule lumen	5	2.314814814814815	0.03983469093956034	VCP, FTH1, HMGB1, ATG7, CTSB	215	125	20887	3.8859534883720928	0.9999985660646586	0.28053792980839304	0.2551115313363332
KEGG_PATHWAY	hsa05321:Inflammatory bowel disease	5	2.314814814814815	0.040197569195466604	IL6, TGFB1, IFNG, IL1B, TLR4	177	65	8840	3.84180790960452	0.9999916473176358	0.09468022496452877	0.0551470784003922
KEGG_PATHWAY	hsa04929:GnRH secretion	5	2.314814814814815	0.040197569195466604	NRAS, PIK3CA, KRAS, PRKCA, MAPK3	177	65	8840	3.84180790960452	0.9999916473176358	0.09468022496452877	0.0551470784003922
UP_SEQ_FEATURE	DOMAIN:Activin types I and II receptor	2	0.9259259259259258	0.040408451658533955	ACVR1B, TGFBR1	212	4	20569	48.511792452830186	1	1	0.9973821989528796
UP_SEQ_FEATURE	MOTIF:L/FRRG motif	2	0.9259259259259258	0.040408451658533955	WIPI1, WIPI2	212	4	20569	48.511792452830186	1	1	0.9973821989528796
UP_SEQ_FEATURE	SITE:Cleavage; by CASP6	2	0.9259259259259258	0.040408451658533955	PARK7, BID	212	4	20569	48.511792452830186	1	1	0.9973821989528796
UP_SEQ_FEATURE	SITE:Cleavage; by caspase-3 and caspase-7	2	0.9259259259259258	0.040408451658533955	PARP1, SREBF2	212	4	20569	48.511792452830186	1	1	0.9973821989528796
UP_SEQ_FEATURE	REGION:Interaction with RELA	2	0.9259259259259258	0.040408451658533955	IL33, MTDH	212	4	20569	48.511792452830186	1	1	0.9973821989528796
UP_SEQ_FEATURE	ACT_SITE:Cysteine sulfenic acid (-SOH) intermediate; for peroxidase activity	2	0.9259259259259258	0.040408451658533955	PRDX1, PRDX6	212	4	20569	48.511792452830186	1	1	0.9973821989528796
UP_SEQ_FEATURE	REGION:H-S-H (helix-span-helix), dimerization	2	0.9259259259259258	0.040408451658533955	TFAP2A, TFAP2C	212	4	20569	48.511792452830186	1	1	0.9973821989528796
UP_SEQ_FEATURE	CARBOHYD:(Microbial infection) O-linked (Glc) threonine; by P.sordellii toxin TcsL	2	0.9259259259259258	0.040408451658533955	NRAS, KRAS	212	4	20569	48.511792452830186	1	1	0.9973821989528796
UP_SEQ_FEATURE	ACT_SITE:Glycyl thioester intermediate	4	1.8518518518518516	0.040559111789129756	NEDD4, NEDD4L, KRAS, ATG7	212	74	20569	5.244518103008669	1	1	0.9973821989528796
GOTERM_BP_DIRECT	GO:0001822~kidney development	5	2.314814814814815	0.04060169001806596	TFAP2A, HELLS, TSC1, TGFBR1, VEGFA	213	120	19734	3.8603286384976525	1	0.3028833321042061	0.2823804603925367
GOTERM_MF_DIRECT	GO:0106222~lncRNA binding	3	1.3888888888888888	0.040820532147099645	SIRT6, ELAVL1, EZH2	215	29	19304	9.288211708099439	0.9999999999998757	0.4091732563139873	0.39253086580472274
GOTERM_BP_DIRECT	GO:0006909~phagocytosis	4	1.8518518518518516	0.04100677914733691	PIK3CA, NCF2, TYRO3, TLR4	213	71	19734	5.219599285855981	1	0.3028833321042061	0.2823804603925367
GOTERM_BP_DIRECT	GO:0001676~long-chain fatty acid metabolic process	3	1.3888888888888888	0.041032839127322085	ACSL1, ACSL4, ACSL3	213	30	19734	9.264788732394367	1	0.3028833321042061	0.2823804603925367
GOTERM_BP_DIRECT	GO:0015908~fatty acid transport	3	1.3888888888888888	0.041032839127322085	FABP4, ACSL1, PPARD	213	30	19734	9.264788732394367	1	0.3028833321042061	0.2823804603925367
INTERPRO	IPR036616:Poly(ADP-ribose)pol_reg_dom_sf	2	0.9259259259259258	0.04108773814660127	PARP1, PARP2	216	4	20607	47.701388888888886	0.9999999999999978	0.8980207914836722	0.8868513786542733
INTERPRO	IPR004102:Poly(ADP-ribose)pol_reg_dom	2	0.9259259259259258	0.04108773814660127	PARP1, PARP2	216	4	20607	47.701388888888886	0.9999999999999978	0.8980207914836722	0.8868513786542733
INTERPRO	IPR024706:Peroxiredoxin_AhpC-typ	2	0.9259259259259258	0.04108773814660127	PRDX1, PRDX6	216	4	20607	47.701388888888886	0.9999999999999978	0.8980207914836722	0.8868513786542733
INTERPRO	IPR024104:Tribbles/Ser_Thr_kinase_40	2	0.9259259259259258	0.04108773814660127	TRIB3, TRIB2	216	4	20607	47.701388888888886	0.9999999999999978	0.8980207914836722	0.8868513786542733
INTERPRO	IPR000873:AMP-dep_Synth/Lig_com	3	1.3888888888888888	0.04132682746877596	ACSL1, ACSL4, ACSL3	216	31	20607	9.23252688172043	0.9999999999999981	0.8980207914836722	0.8868513786542733
GOTERM_BP_DIRECT	GO:0006805~xenobiotic metabolic process	5	2.314814814814815	0.041650246167141206	NQO1, ABCC1, ABCC5, AKR1C1, VDAC2	213	121	19734	3.82842509603073	1	0.3028833321042061	0.2823804603925367
GOTERM_BP_DIRECT	GO:0006511~ubiquitin-dependent protein catabolic process	7	3.2407407407407405	0.04175737853349901	VCP, NEDD4, MDM2, KEAP1, NEDD4L, BAP1, HERPUD1	213	235	19734	2.7597243032664074	1	0.3028833321042061	0.2823804603925367
GOTERM_CC_DIRECT	GO:0005901~caveola	4	1.8518518518518516	0.04181778409573732	CAV1, SLC2A1, PTGS2, MAPK3	215	75	20887	5.181271317829458	0.9999992766923121	0.28090320270875285	0.25544369793152444
UP_KW_PTM	KW-0013~ADP-ribosylation	6	2.7777777777777777	0.04192730803212578	GSK3B, PARP1, PARP2, HMGB1, PARP12, PARP8	185	147	14252	3.1444015444015445	0.5932124114342925	0.13177153952953816	0.10182346236373402
UP_KW_MOLECULAR_FUNCTION	KW-0418~Kinase	18	8.333333333333332	0.042023841316800176	GSK3B, CDKN1A, PRKAA2, PRKCA, ACVR1B, EGFR, TGFBR1, AURKA, MAPK8, TBK1, PIK3CA, TYRO3, PDK4, RIPK1, MAP3K14, MAP3K11, PCK2, MAPK3	171	755	11889	1.6575810386894387	0.9301781337434833	0.2894975735157346	0.2708203107082678
GOTERM_MF_DIRECT	GO:0008289~lipid binding	6	2.7777777777777777	0.04213010845266696	VCP, SCP2, PEX3, PTEN, PPARA, PPARD	215	171	19304	3.150387596899225	0.999999999999953	0.4091732563139873	0.39253086580472274
GOTERM_BP_DIRECT	GO:1902512~positive regulation of apoptotic DNA fragmentation	2	0.9259259259259258	0.042287172905318	IL6, HSF1	213	4	19734	46.32394366197183	1	0.3028833321042061	0.2823804603925367
GOTERM_BP_DIRECT	GO:0015818~isoleucine transport	2	0.9259259259259258	0.042287172905318	SLC7A5, SLC3A2	213	4	19734	46.32394366197183	1	0.3028833321042061	0.2823804603925367
GOTERM_BP_DIRECT	GO:0010565~regulation of cellular ketone metabolic process	2	0.9259259259259258	0.042287172905318	PDK4, PPARA	213	4	19734	46.32394366197183	1	0.3028833321042061	0.2823804603925367
GOTERM_BP_DIRECT	GO:1903376~regulation of oxidative stress-induced neuron intrinsic apoptotic signaling pathway	2	0.9259259259259258	0.042287172905318	PARP1, PARK7	213	4	19734	46.32394366197183	1	0.3028833321042061	0.2823804603925367
GOTERM_BP_DIRECT	GO:0071395~cellular response to jasmonic acid stimulus	2	0.9259259259259258	0.042287172905318	AKR1C1, AKR1C3	213	4	19734	46.32394366197183	1	0.3028833321042061	0.2823804603925367
GOTERM_BP_DIRECT	GO:0010817~regulation of hormone levels	2	0.9259259259259258	0.042287172905318	SLC39A14, BCAT2	213	4	19734	46.32394366197183	1	0.3028833321042061	0.2823804603925367
GOTERM_BP_DIRECT	GO:0006116~NADH oxidation	2	0.9259259259259258	0.042287172905318	NQO1, PCK2	213	4	19734	46.32394366197183	1	0.3028833321042061	0.2823804603925367
GOTERM_BP_DIRECT	GO:0006550~isoleucine catabolic process	2	0.9259259259259258	0.042287172905318	ACADSB, BCAT2	213	4	19734	46.32394366197183	1	0.3028833321042061	0.2823804603925367
GOTERM_BP_DIRECT	GO:0032042~mitochondrial DNA metabolic process	2	0.9259259259259258	0.042287172905318	PARP1, LONP1	213	4	19734	46.32394366197183	1	0.3028833321042061	0.2823804603925367
GOTERM_BP_DIRECT	GO:0015823~phenylalanine transport	2	0.9259259259259258	0.042287172905318	SLC7A5, SLC3A2	213	4	19734	46.32394366197183	1	0.3028833321042061	0.2823804603925367
GOTERM_BP_DIRECT	GO:1904772~response to tetrachloromethane	2	0.9259259259259258	0.042287172905318	NQO1, EZH2	213	4	19734	46.32394366197183	1	0.3028833321042061	0.2823804603925367
GOTERM_BP_DIRECT	GO:1904273~L-alanine import across plasma membrane	2	0.9259259259259258	0.042287172905318	SLC3A2, SLC1A4	213	4	19734	46.32394366197183	1	0.3028833321042061	0.2823804603925367
GOTERM_CC_DIRECT	GO:0005721~pericentric heterochromatin	3	1.3888888888888888	0.04237800438785821	HELLS, SIRT6, EZH2	215	32	20887	9.107703488372094	0.9999994039930237	0.28090320270875285	0.25544369793152444
GOTERM_CC_DIRECT	GO:0005615~extracellular space	30	13.88888888888889	0.042432507962047256	TFRC, HMGB1, CXCL2, EGFR, MUC1, SMPD1, PRDX1, LAMP2, CFL1, ENPP2, HMOX1, TIMP1, CTSB, IL33, AMN, TGFB1, GDF15, RARRES2, ADIPOQ, CP, MT3, PRDX6, VEGFA, IL6, IFNG, ANGPTL7, IL1B, LCN2, DPEP1, TLR4	215	2033	20887	1.4335785126803098	0.9999994151164358	0.28090320270875285	0.25544369793152444
GOTERM_BP_DIRECT	GO:0030163~protein catabolic process	4	1.8518518518518516	0.042461970696450364	NQO1, LAMP2, LONP1, RIPK1	213	72	19734	5.147104851330203	1	0.3032997906889312	0.28276872793460356
GOTERM_MF_DIRECT	GO:0140678~molecular function inhibitor activity	3	1.3888888888888888	0.04342384278912482	CDKN1A, BEX1, PTEN	215	30	19304	8.97860465116279	0.9999999999999821	0.4091732563139873	0.39253086580472274
GOTERM_BP_DIRECT	GO:0016239~positive regulation of macroautophagy	3	1.3888888888888888	0.04355909863521568	TBK1, PRKAA2, HMOX1	213	31	19734	8.965924579736484	1	0.30859306935030184	0.28770369234812754
GOTERM_BP_DIRECT	GO:0045824~negative regulation of innate immune response	3	1.3888888888888888	0.04355909863521568	PARP1, TYRO3, ATG5	213	31	19734	8.965924579736484	1	0.30859306935030184	0.28770369234812754
GOTERM_BP_DIRECT	GO:0045907~positive regulation of vasoconstriction	3	1.3888888888888888	0.04355909863521568	CAV1, PTGS2, EGFR	213	31	19734	8.965924579736484	1	0.30859306935030184	0.28770369234812754
GOTERM_MF_DIRECT	GO:0047066~phospholipid-hydroperoxide glutathione peroxidase activity	2	0.9259259259259258	0.043614540644969196	GPX2, CP	215	4	19304	44.89302325581396	0.9999999999999845	0.4091732563139873	0.39253086580472274
GOTERM_MF_DIRECT	GO:0140807~NAD+-protein-glutamate ADP-ribosyltransferase activity	2	0.9259259259259258	0.043614540644969196	PARP1, PARP2	215	4	19304	44.89302325581396	0.9999999999999845	0.4091732563139873	0.39253086580472274
GOTERM_MF_DIRECT	GO:0015173~aromatic amino acid transmembrane transporter activity	2	0.9259259259259258	0.043614540644969196	SLC7A5, SLC3A2	215	4	19304	44.89302325581396	0.9999999999999845	0.4091732563139873	0.39253086580472274
GOTERM_MF_DIRECT	GO:0035410~dihydrotestosterone 17-beta-dehydrogenase activity	2	0.9259259259259258	0.043614540644969196	AKR1C1, AKR1C3	215	4	19304	44.89302325581396	0.9999999999999845	0.4091732563139873	0.39253086580472274
GOTERM_MF_DIRECT	GO:0106292~superoxide-generating NADPH oxidase activity	2	0.9259259259259258	0.043614540644969196	NOX3, NOX4	215	4	19304	44.89302325581396	0.9999999999999845	0.4091732563139873	0.39253086580472274
UP_KW_DISEASE	KW-0360~Hereditary hemolytic anemia	4	1.8518518518518516	0.04380904637912005	GCLC, G6PD, SLC2A1, ACSL4	94	41	4817	4.999481058640374	0.8667987267235642	0.6571356956868007	0.6571356956868007
UP_KW_BIOLOGICAL_PROCESS	KW-0029~Amino-acid transport	4	1.8518518518518516	0.04403208117403033	SLC7A5, SLC3A2, SLC7A11, SLC1A5	165	55	11450	5.0468319559228645	0.9854898500150647	0.3449179691965709	0.32657126870739167
GOTERM_MF_DIRECT	GO:0003684~damaged DNA binding	4	1.8518518518518516	0.04431465388466789	PARP1, PARP2, SIRT6, HMGB1	215	71	19304	5.058368817556501	0.9999999999999908	0.41034218467231437	0.39365225009237453
KEGG_PATHWAY	hsa04714:Thermogenesis	10	4.62962962962963	0.045044897700282575	NRAS, CREB1, PRKAA2, ACSL1, TSC1, KRAS, ACSL4, SIRT6, PPARG, ACSL3	177	235	8840	2.125255439355692	0.9999980269334043	0.10522783479164372	0.06129059851022055
UP_KW_CELLULAR_COMPONENT	KW-0492~Microsome	5	2.314814814814815	0.045795058580689496	ALDH3A2, ACSL1, ACSL4, ACSL3, PTGS2	205	118	17942	3.708557255064076	0.7661747007235652	0.15773853511126382	0.13229683589976965
GOTERM_MF_DIRECT	GO:0004601~peroxidase activity	3	1.3888888888888888	0.04608730083716693	PRDX1, PTGS2, DUOX2	215	31	19304	8.688972243060764	0.9999999999999976	0.412154587457129	0.3953909366348896
GOTERM_MF_DIRECT	GO:0008198~ferrous iron binding	3	1.3888888888888888	0.04608730083716693	FTH1, FXN, ISCU	215	31	19304	8.688972243060764	0.9999999999999976	0.412154587457129	0.3953909366348896
GOTERM_BP_DIRECT	GO:1900017~positive regulation of cytokine production involved in inflammatory response	3	1.3888888888888888	0.04614174370842684	IL6, HIF1A, TLR4	213	32	19734	8.685739436619718	1	0.325117977349349	0.3031099911903161
GOTERM_BP_DIRECT	GO:0070050~neuron cellular homeostasis	3	1.3888888888888888	0.04614174370842684	IL6, TYRO3, BAP1	213	32	19734	8.685739436619718	1	0.325117977349349	0.3031099911903161
GOTERM_MF_DIRECT	GO:0000978~RNA polymerase II cis-regulatory region sequence-specific DNA binding	22	10.185185185185185	0.046244553992384745	TFAP2A, YAP1, TFAP2C, MEF2C, EPAS1, VDR, CEBPG, ETV4, HIF1A, BACH1, SREBF2, KLF2, MUC1, CREB1, NR5A2, MTF1, DDIT3, HSF1, PPARG, PPARA, EZH2, PPARD	215	1279	19304	1.5444042402312852	0.9999999999999978	0.412154587457129	0.3953909366348896
INTERPRO	IPR016130:Tyr_Pase_AS	4	1.8518518518518516	0.04667575584223101	PTPN18, DUSP1, PTEN, PTPN6	216	77	20607	4.9559884559884555	1	0.9128856439142454	0.9015313448605857
OMIM_DISEASE	163200~Schimmelpenning-Feuerstein-Mims syndrome, somatic mosaic	2	0.9259259259259258	0.047309038117386126	NRAS, KRAS	98	3	6054	41.183673469387756	0.9998895960831458	1	1
GOTERM_CC_DIRECT	GO:0005776~autophagosome	4	1.8518518518518516	0.04755944253621697	GABARAPL2, BECN1, GABARAPL1, ATG5	215	79	20887	4.918928466293789	0.9999999010676192	0.30766891290403164	0.2797835129429412
KEGG_PATHWAY	hsa04014:Ras signaling pathway	10	4.62962962962963	0.04813822866662923	NRAS, MAPK8, TBK1, PIK3CA, KRAS, PRKCA, EGFR, MAPK3, VEGFA, ARF6	177	238	8840	2.098466505246166	0.9999992173686585	0.11153979812999455	0.06496704031431262
GOTERM_MF_DIRECT	GO:1990837~sequence-specific double-stranded DNA binding	12	5.555555555555555	0.04818823762316119	TFAP2A, MEF2C, TFAP2C, CREB1, NR5A2, MTF1, HSF1, CEBPG, ETV4, SREBF2, KLF2, PPARD	215	560	19304	1.923986710963455	0.9999999999999994	0.42161997815169977	0.4044713394891481
GOTERM_BP_DIRECT	GO:0033574~response to testosterone	3	1.3888888888888888	0.04877928397179179	NQO1, HSF1, CA9	213	33	19734	8.422535211267606	1	0.3427733468288072	0.31957022796654944
GOTERM_MF_DIRECT	GO:0004712~protein serine/threonine/tyrosine kinase activity	3	1.3888888888888888	0.04880926660927152	GSK3B, PRKAA2, AURKA	215	32	19304	8.417441860465116	0.9999999999999997	0.42161997815169977	0.4044713394891481
KEGG_PATHWAY	hsa00061:Fatty acid biosynthesis	3	1.3888888888888888	0.04894291443235854	ACSL1, ACSL4, ACSL3	177	18	8840	8.323917137476458	0.9999993849975194	0.11248976300985633	0.06552035319170578
GOTERM_MF_DIRECT	GO:0003725~double-stranded RNA binding	4	1.8518518518518516	0.049080586516958034	TFRC, SLC3A2, ELAVL1, MTDH	215	74	19304	4.853299811439347	0.9999999999999998	0.42161997815169977	0.4044713394891481
KEGG_PATHWAY	hsa04510:Focal adhesion	9	4.166666666666666	0.049753750109328705	GSK3B, MAPK8, PIK3CA, CAV1, PTEN, PRKCA, EGFR, MAPK3, VEGFA	177	203	8840	2.2142439676045753	0.9999995177115732	0.11343855024926944	0.06607298014518852
UP_SEQ_FEATURE	TRANSMEM:Helical; Signal-anchor for type III membrane protein	3	1.3888888888888888	0.04994460754839426	ACSL1, ACSL4, ACSL3	212	35	20569	8.316307277628033	1	1	0.9973821989528796
GOTERM_CC_DIRECT	GO:0043231~intracellular membrane-bounded organelle	16	7.4074074074074066	0.049955244335292956	IL33, G6PD, MEF2C, VCP, HSPA5, TFRC, AQP8, SIRT6, SREBF2, ALDH3A2, SLC7A5, TBK1, LAMP2, VDAC2, PPARG, MAP3K14	215	915	20887	1.6987774812555596	0.999999957018111	0.30766891290403164	0.2797835129429412
GOTERM_BP_DIRECT	GO:0031398~positive regulation of protein ubiquitination	4	1.8518518518518516	0.05012008578855844	GSK3B, HSPA5, FBXW7, CAV1	213	77	19734	4.8128772635814885	1	0.35124588423248504	0.327469239761363
GOTERM_CC_DIRECT	GO:0045120~pronucleus	2	0.9259259259259258	0.05019371992996287	EZH2, AURKA	215	5	20887	38.85953488372093	0.9999999604453836	0.30766891290403164	0.2797835129429412
GOTERM_CC_DIRECT	GO:0036021~endolysosome lumen	2	0.9259259259259258	0.05019371992996287	CTSB, LGMN	215	5	20887	38.85953488372093	0.9999999604453836	0.30766891290403164	0.2797835129429412
UP_SEQ_FEATURE	DOMAIN:WW 4	2	0.9259259259259258	0.050254005595179604	NEDD4, NEDD4L	212	5	20569	38.80943396226415	1	1	0.9973821989528796
UP_SEQ_FEATURE	DOMAIN:PARP alpha-helical	2	0.9259259259259258	0.050254005595179604	PARP1, PARP2	212	5	20569	38.80943396226415	1	1	0.9973821989528796
GOTERM_BP_DIRECT	GO:0030512~negative regulation of transforming growth factor beta receptor signaling pathway	5	2.314814814814815	0.050587254408978	HSPA5, GDF15, PPARG, PPARA, SMAD7	213	129	19734	3.591003384648979	1	0.35232581943504543	0.3284760716579039
KEGG_PATHWAY	hsa04916:Melanogenesis	6	2.7777777777777777	0.05078256348584901	GSK3B, NRAS, CREB1, KRAS, PRKCA, MAPK3	177	101	8840	2.9669407618727974	0.9999996458179162	0.11486532217037276	0.06690401221151536
INTERPRO	IPR044482:AKR1C	2	0.9259259259259258	0.05109434574146896	AKR1C1, AKR1C3	216	5	20607	38.16111111111111	1	0.9128856439142454	0.9015313448605857
INTERPRO	IPR013854:TF_AP2_C	2	0.9259259259259258	0.05109434574146896	TFAP2A, TFAP2C	216	5	20607	38.16111111111111	1	0.9128856439142454	0.9015313448605857
INTERPRO	IPR000778:Cyt_b245_heavy_chain	2	0.9259259259259258	0.05109434574146896	NOX3, NOX4	216	5	20607	38.16111111111111	1	0.9128856439142454	0.9015313448605857
INTERPRO	IPR019479:Peroxiredoxin_C	2	0.9259259259259258	0.05109434574146896	PRDX1, PRDX6	216	5	20607	38.16111111111111	1	0.9128856439142454	0.9015313448605857
INTERPRO	IPR000866:AhpC/TSA	2	0.9259259259259258	0.05109434574146896	PRDX1, PRDX6	216	5	20607	38.16111111111111	1	0.9128856439142454	0.9015313448605857
INTERPRO	IPR048720:PROPPIN	2	0.9259259259259258	0.05109434574146896	WIPI1, WIPI2	216	5	20607	38.16111111111111	1	0.9128856439142454	0.9015313448605857
INTERPRO	IPR004979:TF_AP2	2	0.9259259259259258	0.05109434574146896	TFAP2A, TFAP2C	216	5	20607	38.16111111111111	1	0.9128856439142454	0.9015313448605857
GOTERM_BP_DIRECT	GO:0031663~lipopolysaccharide-mediated signaling pathway	3	1.3888888888888888	0.0514702543075528	TLR4, MAPK3, MTDH	213	34	19734	8.174813587406794	1	0.35232581943504543	0.3284760716579039
GOTERM_BP_DIRECT	GO:0042220~response to cocaine	3	1.3888888888888888	0.0514702543075528	RGS4, SMPD1, MDM2	213	34	19734	8.174813587406794	1	0.35232581943504543	0.3284760716579039
GOTERM_BP_DIRECT	GO:0042267~natural killer cell mediated cytotoxicity	3	1.3888888888888888	0.0514702543075528	PRDX1, CEBPG, PTPN6	213	34	19734	8.174813587406794	1	0.35232581943504543	0.3284760716579039
GOTERM_BP_DIRECT	GO:0048873~homeostasis of number of cells within a tissue	3	1.3888888888888888	0.0514702543075528	FH, KRAS, VEGFA	213	34	19734	8.174813587406794	1	0.35232581943504543	0.3284760716579039
GOTERM_BP_DIRECT	GO:0030522~intracellular receptor signaling pathway	3	1.3888888888888888	0.0514702543075528	NR5A2, PPARA, PPARD	213	34	19734	8.174813587406794	1	0.35232581943504543	0.3284760716579039
GOTERM_MF_DIRECT	GO:0015171~amino acid transmembrane transporter activity	3	1.3888888888888888	0.051588129080888195	SLC7A5, SLC1A4, SLC1A5	215	33	19304	8.162367864693445	1	0.4248149738092545	0.40753638441168316
GOTERM_MF_DIRECT	GO:0051537~2 iron, 2 sulfur cluster binding	3	1.3888888888888888	0.051588129080888195	GLRX5, FXN, ISCU	215	33	19304	8.162367864693445	1	0.4248149738092545	0.40753638441168316
GOTERM_BP_DIRECT	GO:0043491~phosphatidylinositol 3-kinase/protein kinase B signal transduction	4	1.8518518518518516	0.0517270932861218	PIK3CA, PTEN, TYRO3, PPARD	213	78	19734	4.751173708920188	1	0.35232581943504543	0.3284760716579039
GOTERM_BP_DIRECT	GO:0032729~positive regulation of type II interferon production	4	1.8518518518518516	0.0517270932861218	SLC7A5, IL1B, CEBPG, TLR4	213	78	19734	4.751173708920188	1	0.35232581943504543	0.3284760716579039
GOTERM_BP_DIRECT	GO:0030336~negative regulation of cell migration	6	2.7777777777777777	0.05181371528260025	GSK3B, ADIPOQ, PTEN, DPEP1, TGFBR1, SMAD7	213	187	19734	2.9726594863297433	1	0.35232581943504543	0.3284760716579039
GOTERM_BP_DIRECT	GO:2000224~regulation of testosterone biosynthetic process	2	0.9259259259259258	0.05257785305415293	CREB1, AKR1C3	213	5	19734	37.05915492957747	1	0.35232581943504543	0.3284760716579039
GOTERM_BP_DIRECT	GO:0060355~positive regulation of cell adhesion molecule production	2	0.9259259259259258	0.05257785305415293	IL1B, CAV1	213	5	19734	37.05915492957747	1	0.35232581943504543	0.3284760716579039
GOTERM_BP_DIRECT	GO:0031622~positive regulation of fever generation	2	0.9259259259259258	0.05257785305415293	IL1B, PTGS2	213	5	19734	37.05915492957747	1	0.35232581943504543	0.3284760716579039
GOTERM_BP_DIRECT	GO:0031508~pericentric heterochromatin formation	2	0.9259259259259258	0.05257785305415293	HELLS, SIRT6	213	5	19734	37.05915492957747	1	0.35232581943504543	0.3284760716579039
GOTERM_BP_DIRECT	GO:1904018~positive regulation of vasculature development	2	0.9259259259259258	0.05257785305415293	TGFB1, TGFBR1	213	5	19734	37.05915492957747	1	0.35232581943504543	0.3284760716579039
GOTERM_BP_DIRECT	GO:2000758~positive regulation of peptidyl-lysine acetylation	2	0.9259259259259258	0.05257785305415293	PRKAA2, PML	213	5	19734	37.05915492957747	1	0.35232581943504543	0.3284760716579039
GOTERM_BP_DIRECT	GO:0072584~caveolin-mediated endocytosis	2	0.9259259259259258	0.05257785305415293	CAV1, MAPK3	213	5	19734	37.05915492957747	1	0.35232581943504543	0.3284760716579039
GOTERM_BP_DIRECT	GO:0042743~hydrogen peroxide metabolic process	2	0.9259259259259258	0.05257785305415293	PARK7, EGFR	213	5	19734	37.05915492957747	1	0.35232581943504543	0.3284760716579039
GOTERM_BP_DIRECT	GO:0043410~positive regulation of MAPK cascade	6	2.7777777777777777	0.05309360105414355	MEF2C, IL6, TGFB1, GDF15, HMGB1, VEGFA	213	188	19734	2.956847467785436	1	0.35481590670632557	0.3307975991754359
GOTERM_BP_DIRECT	GO:0006919~activation of cysteine-type endopeptidase activity involved in apoptotic process	4	1.8518518518518516	0.05335885366237435	VCP, SLC11A2, PPARG, BID	213	79	19734	4.691032269566768	1	0.35481590670632557	0.3307975991754359
GOTERM_BP_DIRECT	GO:0045669~positive regulation of osteoblast differentiation	4	1.8518518518518516	0.05335885366237435	YAP1, MEF2C, IL6, VEGFA	213	79	19734	4.691032269566768	1	0.35481590670632557	0.3307975991754359
GOTERM_BP_DIRECT	GO:0050873~brown fat cell differentiation	3	1.3888888888888888	0.05421321447281347	FABP4, ADIPOQ, PTGS2	213	35	19734	7.941247484909457	1	0.35775217672414983	0.33353510629974586
GOTERM_BP_DIRECT	GO:0006882~intracellular zinc ion homeostasis	3	1.3888888888888888	0.05421321447281347	MT1G, MT3, SLC39A14	213	35	19734	7.941247484909457	1	0.35775217672414983	0.33353510629974586
GOTERM_BP_DIRECT	GO:0072593~reactive oxygen species metabolic process	3	1.3888888888888888	0.05421321447281347	GLS2, DDIT4, PDK4	213	35	19734	7.941247484909457	1	0.35775217672414983	0.33353510629974586
GOTERM_MF_DIRECT	GO:0140806~NAD+- protein-aspartate ADP-ribosyltransferase activity	2	0.9259259259259258	0.05421902190272393	PARP1, PARP2	215	5	19304	35.91441860465116	1	0.4248149738092545	0.40753638441168316
GOTERM_MF_DIRECT	GO:0106294~NADPH oxidase H202-forming activity	2	0.9259259259259258	0.05421902190272393	NOX4, DUOX2	215	5	19304	35.91441860465116	1	0.4248149738092545	0.40753638441168316
GOTERM_MF_DIRECT	GO:0019826~oxygen sensor activity	2	0.9259259259259258	0.05421902190272393	NOX4, PARK7	215	5	19304	35.91441860465116	1	0.4248149738092545	0.40753638441168316
GOTERM_MF_DIRECT	GO:0017136~NAD-dependent histone deacetylase activity	2	0.9259259259259258	0.05421902190272393	SIRT6, SIRT3	215	5	19304	35.91441860465116	1	0.4248149738092545	0.40753638441168316
GOTERM_MF_DIRECT	GO:0016361~activin receptor activity, type I	2	0.9259259259259258	0.05421902190272393	ACVR1B, TGFBR1	215	5	19304	35.91441860465116	1	0.4248149738092545	0.40753638441168316
GOTERM_MF_DIRECT	GO:0046870~cadmium ion binding	2	0.9259259259259258	0.05421902190272393	SLC11A2, MT3	215	5	19304	35.91441860465116	1	0.4248149738092545	0.40753638441168316
GOTERM_CC_DIRECT	GO:0005768~endosome	8	3.7037037037037033	0.05610552508330704	BECN1, TFRC, SMPD1, CAV1, HMGB1, EGFR, TGFBR1, ARF6	215	333	20887	2.333905999022278	0.9999999949920504	0.3376532509559024	0.3070502372740985
GOTERM_MF_DIRECT	GO:0003677~DNA binding	20	9.25925925925926	0.05628457453521025	TFAP2A, TFAP2C, MEF2C, PARP1, VDR, CEBPG, LIG3, SREBF2, PML, KLF2, NR5A2, DNAJB6, MTF1, DDIT3, HSF1, TFAM, PPARG, NUPR1, PPARA, PPARD	215	1157	19304	1.5520492050411048	1	0.4362054526478794	0.41846357589221533
UP_KW_BIOLOGICAL_PROCESS	KW-0816~Tricarboxylic acid cycle	3	1.3888888888888888	0.05665939278088888	CS, FH, IDH2	165	27	11450	7.710437710437709	0.9958424088533622	0.4083388803031216	0.3866187270955087
KEGG_PATHWAY	hsa03410:Base excision repair	4	1.8518518518518516	0.05669979580804132	PARP1, PARP2, LIG3, HMGB1	177	44	8840	4.540318438623523	0.9999999404022851	0.12723969925426595	0.07411154412704613
INTERPRO	IPR015422:PyrdxlP-dep_Trfase_small	3	1.3888888888888888	0.05684840057824406	NFS1, GOT1, PSAT1	216	37	20607	7.73536036036036	1	0.9936111753240918	0.9812528273722996
GOTERM_BP_DIRECT	GO:1903955~positive regulation of protein targeting to mitochondrion	3	1.3888888888888888	0.05700674873991369	FBXW7, SREBF2, BAP1	213	36	19734	7.720657276995305	1	0.37240589629089343	0.34719688177274066
GOTERM_BP_DIRECT	GO:0010667~negative regulation of cardiac muscle cell apoptotic process	3	1.3888888888888888	0.05700674873991369	HSF1, NUPR1, ATG5	213	36	19734	7.720657276995305	1	0.37240589629089343	0.34719688177274066
GOTERM_BP_DIRECT	GO:0090050~positive regulation of cell migration involved in sprouting angiogenesis	3	1.3888888888888888	0.05700674873991369	HMOX1, PTGS2, VEGFA	213	36	19734	7.720657276995305	1	0.37240589629089343	0.34719688177274066
GOTERM_BP_DIRECT	GO:0070372~regulation of ERK1 and ERK2 cascade	3	1.3888888888888888	0.05700674873991369	IL1B, PTPN6, EGFR	213	36	19734	7.720657276995305	1	0.37240589629089343	0.34719688177274066
GOTERM_MF_DIRECT	GO:0031491~nucleosome binding	3	1.3888888888888888	0.057310240756533466	PARP1, PARP2, SIRT6	215	35	19304	7.69594684385382	1	0.4393785124667566	0.4215075771770848
GOTERM_BP_DIRECT	GO:0030324~lung development	4	1.8518518518518516	0.05840091382130519	EPAS1, FBXW7, EGFR, VEGFA	213	82	19734	4.51940913775335	1	0.38055733317141227	0.35479652907980896
GOTERM_BP_DIRECT	GO:0071356~cellular response to tumor necrosis factor	5	2.314814814814815	0.059202457493562455	FABP4, RIPK1, KLF2, PCK2, MAPK3	213	136	19734	3.4061723280861638	1	0.38481597370815596	0.35876689241098847
GOTERM_BP_DIRECT	GO:0043687~post-translational protein modification	3	1.3888888888888888	0.059849465550046485	PRKCA, SIRT6, ATG5	213	37	19734	7.51199086410354	1	0.38483970667733414	0.3587890188407146
GOTERM_BP_DIRECT	GO:0042542~response to hydrogen peroxide	3	1.3888888888888888	0.059849465550046485	TXNIP, HMOX1, PARK7	213	37	19734	7.51199086410354	1	0.38483970667733414	0.3587890188407146
GOTERM_BP_DIRECT	GO:0048147~negative regulation of fibroblast proliferation	3	1.3888888888888888	0.059849465550046485	CAV1, FTH1, NUPR1	213	37	19734	7.51199086410354	1	0.38483970667733414	0.3587890188407146
GOTERM_BP_DIRECT	GO:0031100~animal organ regeneration	3	1.3888888888888888	0.059849465550046485	CDKN1A, PPARG, LPIN1	213	37	19734	7.51199086410354	1	0.38483970667733414	0.3587890188407146
GOTERM_CC_DIRECT	GO:0048179~activin receptor complex	2	0.9259259259259258	0.05992739217933149	ACVR1B, TGFBR1	215	6	20887	32.3829457364341	0.9999999986925568	0.35104192133708073	0.31922543299837247
UP_SEQ_FEATURE	DOMAIN:Aminotransferase class V	2	0.9259259259259258	0.059999016528688824	NFS1, PSAT1	212	6	20569	32.34119496855346	1	1	0.9973821989528796
GOTERM_CC_DIRECT	GO:0032993~protein-DNA complex	3	1.3888888888888888	0.06045132784354562	PARP1, DDIT3, NUPR1	215	39	20887	7.4729874776386405	0.999999998912867	0.35104192133708073	0.31922543299837247
GOTERM_BP_DIRECT	GO:0051092~positive regulation of NF-kappaB transcription factor activity	5	2.314814814814815	0.06049321409555637	TFRC, IL1B, RIPK1, TLR4, MTDH	213	137	19734	3.3813097563483088	1	0.38483970667733414	0.3587890188407146
UP_KW_BIOLOGICAL_PROCESS	KW-0395~Inflammatory response	7	3.2407407407407405	0.06081642898131598	IL1B, RARRES2, RIPK1, PARK7, HMGB1, CXCL2, TLR4	165	195	11450	2.4910644910644915	0.9972549783673258	0.4083388803031216	0.3866187270955087
UP_KW_CELLULAR_COMPONENT	KW-0333~Golgi apparatus	18	8.333333333333332	0.06203910643172708	BECN1, GABARAPL2, GALNT14, GABARAPL1, ABCC5, CAV1, PAQR3, SLC11A2, NEDD4L, WIPI1, SREBF2, EGFR, VEGFA, NRAS, TMBIM4, KIF20A, CHAC1, ARF6	205	996	17942	1.5817220099911842	0.8626822487132193	0.19232122993835396	0.1613016767224904
KEGG_PATHWAY	hsa04918:Thyroid hormone synthesis	5	2.314814814814815	0.06209928015299379	GPX2, CREB1, HSPA5, PRKCA, DUOX2	177	75	8840	3.329566854990584	0.9999999883933278	0.13719608405893977	0.07991070159222458
KEGG_PATHWAY	hsa01524:Platinum drug resistance	5	2.314814814814815	0.06209928015299379	CDKN1A, PIK3CA, MDM2, BID, MAPK3	177	75	8840	3.329566854990584	0.9999999883933278	0.13719608405893977	0.07991070159222458
GOTERM_BP_DIRECT	GO:0006357~regulation of transcription by RNA polymerase II	25	11.574074074074074	0.06234142713393975	RB1, EPAS1, CEBPG, HMGB1, HIF1A, BACH1, MTDH, PPP1R13L, HSF1, HMOX1, BRD7, TFAP2A, TFAP2C, TSC22D3, ETV4, KLF2, SMAD7, VEGFA, CREB1, NR5A2, MTF1, DDIT3, TFAM, PPARG, PPARD	213	1606	19734	1.4422149334362337	1	0.38483970667733414	0.3587890188407146
OMIM_DISEASE	109800~Bladder cancer, somatic	2	0.9259259259259258	0.06258106312211395	RB1, KRAS	98	4	6054	30.887755102040817	0.9999947089748188	1	1
GOTERM_BP_DIRECT	GO:0006099~tricarboxylic acid cycle	3	1.3888888888888888	0.06273999714565254	CS, FH, IDH2	213	38	19734	7.3143068939955524	1	0.38483970667733414	0.3587890188407146
GOTERM_BP_DIRECT	GO:0010634~positive regulation of epithelial cell migration	3	1.3888888888888888	0.06273999714565254	IFNG, ENPP2, HIF1A	213	38	19734	7.3143068939955524	1	0.38483970667733414	0.3587890188407146
GOTERM_BP_DIRECT	GO:0046826~negative regulation of protein export from nucleus	2	0.9259259259259258	0.06275847524276526	PARK7, TXN	213	6	19734	30.88262910798122	1	0.38483970667733414	0.3587890188407146
GOTERM_BP_DIRECT	GO:1901016~regulation of potassium ion transmembrane transporter activity	2	0.9259259259259258	0.06275847524276526	NEDD4, NEDD4L	213	6	19734	30.88262910798122	1	0.38483970667733414	0.3587890188407146
GOTERM_BP_DIRECT	GO:0010716~negative regulation of extracellular matrix disassembly	2	0.9259259259259258	0.06275847524276526	DPP4, TGFB1	213	6	19734	30.88262910798122	1	0.38483970667733414	0.3587890188407146
GOTERM_BP_DIRECT	GO:0015827~tryptophan transport	2	0.9259259259259258	0.06275847524276526	SLC7A5, SLC3A2	213	6	19734	30.88262910798122	1	0.38483970667733414	0.3587890188407146
GOTERM_BP_DIRECT	GO:0036446~myofibroblast differentiation	2	0.9259259259259258	0.06275847524276526	TGFB1, TGFBR1	213	6	19734	30.88262910798122	1	0.38483970667733414	0.3587890188407146
GOTERM_BP_DIRECT	GO:0010891~negative regulation of sequestering of triglyceride	2	0.9259259259259258	0.06275847524276526	PPARG, PPARA	213	6	19734	30.88262910798122	1	0.38483970667733414	0.3587890188407146
GOTERM_BP_DIRECT	GO:0140009~L-aspartate import across plasma membrane	2	0.9259259259259258	0.06275847524276526	SLC1A4, SLC1A5	213	6	19734	30.88262910798122	1	0.38483970667733414	0.3587890188407146
GOTERM_BP_DIRECT	GO:0090402~oncogene-induced cell senescence	2	0.9259259259259258	0.06275847524276526	CDKN1A, PML	213	6	19734	30.88262910798122	1	0.38483970667733414	0.3587890188407146
GOTERM_BP_DIRECT	GO:0010040~response to iron(II) ion	2	0.9259259259259258	0.06275847524276526	BECN1, ATG5	213	6	19734	30.88262910798122	1	0.38483970667733414	0.3587890188407146
GOTERM_BP_DIRECT	GO:0070574~cadmium ion transmembrane transport	2	0.9259259259259258	0.06275847524276526	SLC11A2, SLC39A14	213	6	19734	30.88262910798122	1	0.38483970667733414	0.3587890188407146
GOTERM_BP_DIRECT	GO:0015811~L-cystine transport	2	0.9259259259259258	0.06275847524276526	SLC1A4, SLC7A11	213	6	19734	30.88262910798122	1	0.38483970667733414	0.3587890188407146
GOTERM_BP_DIRECT	GO:0061684~chaperone-mediated autophagy	2	0.9259259259259258	0.06275847524276526	LAMP2, ATG5	213	6	19734	30.88262910798122	1	0.38483970667733414	0.3587890188407146
GOTERM_BP_DIRECT	GO:0060574~intestinal epithelial cell maturation	2	0.9259259259259258	0.06275847524276526	CDKN1A, HIF1A	213	6	19734	30.88262910798122	1	0.38483970667733414	0.3587890188407146
GOTERM_BP_DIRECT	GO:1901984~negative regulation of protein acetylation	2	0.9259259259259258	0.06275847524276526	GSK3B, PARK7	213	6	19734	30.88262910798122	1	0.38483970667733414	0.3587890188407146
GOTERM_BP_DIRECT	GO:0042360~vitamin E metabolic process	2	0.9259259259259258	0.06275847524276526	NQO1, TTPA	213	6	19734	30.88262910798122	1	0.38483970667733414	0.3587890188407146
GOTERM_BP_DIRECT	GO:0070257~positive regulation of mucus secretion	2	0.9259259259259258	0.06275847524276526	EGFR, ATG5	213	6	19734	30.88262910798122	1	0.38483970667733414	0.3587890188407146
GOTERM_BP_DIRECT	GO:0032496~response to lipopolysaccharide	5	2.314814814814815	0.06311935683580548	NQO1, IL1B, PTGS2, TLR4, PCK2	213	139	19734	3.332657817408045	1	0.3861419477013982	0.36000310816468817
KEGG_PATHWAY	hsa00860:Porphyrin metabolism	4	1.8518518518518516	0.06317015684063589	FTH1, HMOX1, FXN, CP	177	46	8840	4.342913289118153	0.9999999916188362	0.13848842076600945	0.08066343104265812
GOTERM_MF_DIRECT	GO:0004860~protein kinase inhibitor activity	3	1.3888888888888888	0.06324130472417014	CDKN1A, TRIB3, TRIB2	215	37	19304	7.2799497171590195	1	0.45678919060733997	0.43821010711840186
GOTERM_BP_DIRECT	GO:0006952~defense response	4	1.8518518518518516	0.0636592942859269	HSF1, NOX3, NOX4, DUOX2	213	85	19734	4.35990057995029	1	0.38762099565201386	0.3613820359463391
GOTERM_BP_DIRECT	GO:0006816~calcium ion transport	4	1.8518518518518516	0.0636592942859269	PANX1, VDR, CAV1, SLC3A2	213	85	19734	4.35990057995029	1	0.38762099565201386	0.3613820359463391
GOTERM_BP_DIRECT	GO:0045087~innate immune response	11	5.092592592592593	0.06438460566479856	NQO1, TBK1, PARP1, NCF2, NEDD4, RARRES2, LCN2, PPARG, HMGB1, TLR4, PML	213	536	19734	1.9013558965734707	1	0.3911214362814866	0.3646455236716629
GOTERM_MF_DIRECT	GO:0015190~L-leucine transmembrane transporter activity	2	0.9259259259259258	0.06470646318561198	SLC7A5, SLC3A2	215	6	19304	29.928682170542636	1	0.45678919060733997	0.43821010711840186
GOTERM_MF_DIRECT	GO:0034979~NAD-dependent protein lysine deacetylase activity	2	0.9259259259259258	0.06470646318561198	SIRT6, SIRT3	215	6	19304	29.928682170542636	1	0.45678919060733997	0.43821010711840186
GOTERM_MF_DIRECT	GO:0047086~ketosteroid monooxygenase activity	2	0.9259259259259258	0.06470646318561198	AKR1C1, AKR1C3	215	6	19304	29.928682170542636	1	0.45678919060733997	0.43821010711840186
GOTERM_MF_DIRECT	GO:0140803~NAD+- protein-cysteine ADP-ribosyltransferase activity	2	0.9259259259259258	0.06470646318561198	PARP12, PARP8	215	6	19304	29.928682170542636	1	0.45678919060733997	0.43821010711840186
GOTERM_MF_DIRECT	GO:0005384~manganese ion transmembrane transporter activity	2	0.9259259259259258	0.06470646318561198	SLC11A2, SLC39A14	215	6	19304	29.928682170542636	1	0.45678919060733997	0.43821010711840186
GOTERM_MF_DIRECT	GO:0015093~ferrous iron transmembrane transporter activity	2	0.9259259259259258	0.06470646318561198	SLC11A2, SLC39A14	215	6	19304	29.928682170542636	1	0.45678919060733997	0.43821010711840186
GOTERM_MF_DIRECT	GO:0047024~5alpha-androstane-3beta,17beta-diol dehydrogenase activity	2	0.9259259259259258	0.06470646318561198	AKR1C1, AKR1C3	215	6	19304	29.928682170542636	1	0.45678919060733997	0.43821010711840186
UP_KW_MOLECULAR_FUNCTION	KW-0548~Nucleotidyltransferase	5	2.314814814814815	0.06541282720180598	PARP1, PARP2, SIRT6, PARP12, PARP8	171	106	11889	3.279543197616683	0.9849190536650912	0.4055595286511971	0.3793943977704747
GOTERM_BP_DIRECT	GO:0060392~negative regulation of SMAD protein signal transduction	3	1.3888888888888888	0.06567699923815318	GDF15, PPARG, SMAD7	213	39	19734	7.126760563380282	1	0.3960468472219962	0.36923752217927647
GOTERM_BP_DIRECT	GO:0060391~positive regulation of SMAD protein signal transduction	3	1.3888888888888888	0.06567699923815318	TGFB1, PARP1, TGFBR1	213	39	19734	7.126760563380282	1	0.3960468472219962	0.36923752217927647
GOTERM_BP_DIRECT	GO:0048026~positive regulation of mRNA splicing, via spliceosome	3	1.3888888888888888	0.06567699923815318	DAZAP1, CIRBP, PRDX6	213	39	19734	7.126760563380282	1	0.3960468472219962	0.36923752217927647
GOTERM_BP_DIRECT	GO:0007417~central nervous system development	5	2.314814814814815	0.06580470692303937	ALDH3A2, DAZAP1, MTF1, PTEN, SLC2A1	213	141	19734	3.285386075317151	1	0.3960468472219962	0.36923752217927647
GOTERM_MF_DIRECT	GO:0097718~disordered domain specific binding	3	1.3888888888888888	0.0662814587348344	RB1, MDM2, KEAP1	215	38	19304	7.088372093023255	1	0.4633203929209503	0.44447566445712483
GOTERM_CC_DIRECT	GO:0045121~membrane raft	6	2.7777777777777777	0.06643461201287812	DPP4, CAV1, VDAC2, PARK7, EGFR, TGFBR1	215	211	20887	2.7625261765678384	0.9999999998688074	0.37913545821142514	0.3447727278599364
KEGG_PATHWAY	hsa04930:Type II diabetes mellitus	4	1.8518518518518516	0.06652828609672137	MAPK8, PIK3CA, ADIPOQ, MAPK3	177	47	8840	4.250510878711383	0.9999999969881641	0.14473711097378314	0.0843030190233263
UP_SEQ_FEATURE	ACT_SITE:Phosphocysteine intermediate	4	1.8518518518518516	0.06713139807116694	PTPN18, DUSP1, PTEN, PTPN6	212	91	20569	4.264772962886171	1	1	0.9973821989528796
GOTERM_BP_DIRECT	GO:0007613~memory	4	1.8518518518518516	0.06728248521791101	CREB1, VLDLR, PTGS2, LGMN	213	87	19734	4.259672980411203	1	0.40307479623633324	0.37578973310648917
GOTERM_BP_DIRECT	GO:0008203~cholesterol metabolic process	4	1.8518518518518516	0.06728248521791101	SMPD1, VLDLR, SREBF2, PPARD	213	87	19734	4.259672980411203	1	0.40307479623633324	0.37578973310648917
KEGG_PATHWAY	hsa04550:Signaling pathways regulating pluripotency of stem cells	7	3.2407407407407405	0.06753235275121702	GSK3B, NRAS, PIK3CA, KRAS, LIFR, ACVR1B, MAPK3	177	144	8840	2.4278091650973006	0.9999999977837172	0.14580848889467313	0.08492704967198504
INTERPRO	IPR000387:Tyr_Pase_dom	4	1.8518518518518516	0.06806544588848903	PTPN18, DUSP1, PTEN, PTPN6	216	90	20607	4.240123456790124	1	1	0.9887920298879203
GOTERM_BP_DIRECT	GO:0032465~regulation of cytokinesis	3	1.3888888888888888	0.06865915066168024	BECN1, KIF20A, AURKA	213	40	19734	6.9485915492957755	1	0.41037653269050256	0.38259719816991467
GOTERM_CC_DIRECT	GO:0090734~site of DNA damage	3	1.3888888888888888	0.06886950593907373	PARP1, PARP2, SIRT6	215	42	20887	6.939202657807309	0.9999999999447297	0.3837491228973082	0.3489682356256489
SMART	SM00467:GS	2	0.9259259259259258	0.06923480849272497	ACVR1B, TGFBR1	110	7	10692	27.771428571428572	0.9998726448059064	1	1
GOTERM_MF_DIRECT	GO:0019838~growth factor binding	3	1.3888888888888888	0.06936942155874398	LIFR, ACVR1B, TGFBR1	215	39	19304	6.9066189624329155	1	0.48019803467363553	0.46066683831243577
GOTERM_CC_DIRECT	GO:0046581~intercellular canaliculus	2	0.9259259259259258	0.06956177454331872	DPP4, MTDH	215	7	20887	27.75681063122924	0.9999999999567907	0.3837491228973082	0.3489682356256489
UP_SEQ_FEATURE	LIPID:Phosphatidylethanolamine amidated glycine; alternate	2	0.9259259259259258	0.06964450636427313	GABARAPL2, GABARAPL1	212	7	20569	27.721024258760107	1	1	0.9973821989528796
UP_SEQ_FEATURE	LIPID:Phosphatidylserine amidated glycine; alternate	2	0.9259259259259258	0.06964450636427313	GABARAPL2, GABARAPL1	212	7	20569	27.721024258760107	1	1	0.9973821989528796
UP_SEQ_FEATURE	SITE:Contributes to redox potential value	2	0.9259259259259258	0.06964450636427313	P4HB, TXN	212	7	20569	27.721024258760107	1	1	0.9973821989528796
UP_SEQ_FEATURE	DOMAIN:GS	2	0.9259259259259258	0.06964450636427313	ACVR1B, TGFBR1	212	7	20569	27.721024258760107	1	1	0.9973821989528796
UP_SEQ_FEATURE	DOMAIN:Deacetylase sirtuin-type	2	0.9259259259259258	0.06964450636427313	SIRT6, SIRT3	212	7	20569	27.721024258760107	1	1	0.9973821989528796
GOTERM_MF_DIRECT	GO:0031490~chromatin DNA binding	4	1.8518518518518516	0.07049099972133269	HSF1, SIRT6, BAP1, EZH2	215	86	19304	4.176095186587344	1	0.48327002693567506	0.4636138827826111
INTERPRO	IPR026590:Ssirtuin_cat_dom	2	0.9259259259259258	0.07079680948419619	SIRT6, SIRT3	216	7	20607	27.257936507936506	1	1	0.9887920298879203
INTERPRO	IPR003000:Sirtuin	2	0.9259259259259258	0.07079680948419619	SIRT6, SIRT3	216	7	20607	27.257936507936506	1	1	0.9887920298879203
INTERPRO	IPR018107:Na-dicarboxylate_symporter_CS	2	0.9259259259259258	0.07079680948419619	SLC1A4, SLC1A5	216	7	20607	27.257936507936506	1	1	0.9887920298879203
INTERPRO	IPR036458:Na:dicarbo_symporter_sf	2	0.9259259259259258	0.07079680948419619	SLC1A4, SLC1A5	216	7	20607	27.257936507936506	1	1	0.9887920298879203
INTERPRO	IPR000192:Aminotrans_V_dom	2	0.9259259259259258	0.07079680948419619	NFS1, PSAT1	216	7	20607	27.257936507936506	1	1	0.9887920298879203
INTERPRO	IPR003605:GS_dom	2	0.9259259259259258	0.07079680948419619	ACVR1B, TGFBR1	216	7	20607	27.257936507936506	1	1	0.9887920298879203
INTERPRO	IPR001991:Na-dicarboxylate_symporter	2	0.9259259259259258	0.07079680948419619	SLC1A4, SLC1A5	216	7	20607	27.257936507936506	1	1	0.9887920298879203
GOTERM_BP_DIRECT	GO:0031647~regulation of protein stability	4	1.8518518518518516	0.0709978645973898	LAMP2, PTEN, NEDD4L, AURKA	213	89	19734	4.163949992087356	1	0.4189348420981942	0.3905761758638549
INTERPRO	IPR000242:PTP_cat	3	1.3888888888888888	0.07107339478085895	PTPN18, PTEN, PTPN6	216	42	20607	6.8144841269841265	1	1	0.9887920298879203
GOTERM_BP_DIRECT	GO:0045814~negative regulation of gene expression, epigenetic	3	1.3888888888888888	0.07168515302680309	TFAP2C, SIRT6, EZH2	213	41	19734	6.779113706630024	1	0.4189348420981942	0.3905761758638549
GOTERM_MF_DIRECT	GO:0043531~ADP binding	3	1.3888888888888888	0.07250377110250554	VCP, GCLC, LONP1	215	40	19304	6.733953488372093	1	0.49233513139129953	0.47231028032489325
GOTERM_BP_DIRECT	GO:0070212~protein poly-ADP-ribosylation	2	0.9259259259259258	0.07283021101091684	PARP1, PARP2	213	7	19734	26.470824949698187	1	0.4189348420981942	0.3905761758638549
GOTERM_BP_DIRECT	GO:0003015~heart process	2	0.9259259259259258	0.07283021101091684	YAP1, NOX4	213	7	19734	26.470824949698187	1	0.4189348420981942	0.3905761758638549
GOTERM_BP_DIRECT	GO:0120186~negative regulation of protein localization to chromatin	2	0.9259259259259258	0.07283021101091684	VCP, SIRT6	213	7	19734	26.470824949698187	1	0.4189348420981942	0.3905761758638549
GOTERM_BP_DIRECT	GO:0035336~long-chain fatty-acyl-CoA metabolic process	2	0.9259259259259258	0.07283021101091684	ACSL4, ACSL3	213	7	19734	26.470824949698187	1	0.4189348420981942	0.3905761758638549
GOTERM_BP_DIRECT	GO:0110053~regulation of actin filament organization	2	0.9259259259259258	0.07283021101091684	RGS4, PIK3CA	213	7	19734	26.470824949698187	1	0.4189348420981942	0.3905761758638549
GOTERM_BP_DIRECT	GO:1904894~positive regulation of receptor signaling pathway via STAT	2	0.9259259259259258	0.07283021101091684	IL6, TGFB1	213	7	19734	26.470824949698187	1	0.4189348420981942	0.3905761758638549
GOTERM_BP_DIRECT	GO:0002067~glandular epithelial cell differentiation	2	0.9259259259259258	0.07283021101091684	YAP1, CAV1	213	7	19734	26.470824949698187	1	0.4189348420981942	0.3905761758638549
GOTERM_BP_DIRECT	GO:0007435~salivary gland morphogenesis	2	0.9259259259259258	0.07283021101091684	TGFB1, EGFR	213	7	19734	26.470824949698187	1	0.4189348420981942	0.3905761758638549
GOTERM_BP_DIRECT	GO:0034616~response to laminar fluid shear stress	2	0.9259259259259258	0.07283021101091684	TGFB1, SMAD7	213	7	19734	26.470824949698187	1	0.4189348420981942	0.3905761758638549
GOTERM_BP_DIRECT	GO:0031394~positive regulation of prostaglandin biosynthetic process	2	0.9259259259259258	0.07283021101091684	IL1B, PTGS2	213	7	19734	26.470824949698187	1	0.4189348420981942	0.3905761758638549
GOTERM_BP_DIRECT	GO:1901165~positive regulation of trophoblast cell migration	2	0.9259259259259258	0.07283021101091684	ACVR1B, VEGFA	213	7	19734	26.470824949698187	1	0.4189348420981942	0.3905761758638549
GOTERM_BP_DIRECT	GO:0019217~regulation of fatty acid metabolic process	2	0.9259259259259258	0.07283021101091684	CAV1, PPARA	213	7	19734	26.470824949698187	1	0.4189348420981942	0.3905761758638549
GOTERM_BP_DIRECT	GO:0030213~hyaluronan biosynthetic process	2	0.9259259259259258	0.07283021101091684	IL1B, ABCC5	213	7	19734	26.470824949698187	1	0.4189348420981942	0.3905761758638549
GOTERM_BP_DIRECT	GO:0043353~enucleate erythrocyte differentiation	2	0.9259259259259258	0.07283021101091684	RB1, CEBPG	213	7	19734	26.470824949698187	1	0.4189348420981942	0.3905761758638549
GOTERM_BP_DIRECT	GO:1902462~positive regulation of mesenchymal stem cell proliferation	2	0.9259259259259258	0.07283021101091684	TGFB1, TGFBR1	213	7	19734	26.470824949698187	1	0.4189348420981942	0.3905761758638549
INTERPRO	IPR015421:PyrdxlP-dep_Trfase_major	3	1.3888888888888888	0.07404429207887532	NFS1, GOT1, PSAT1	216	43	20607	6.6560077519379846	1	1	0.9887920298879203
UP_KW_LIGAND	KW-0067~ATP-binding	31	14.351851851851851	0.07452893815738995	GSK3B, VCP, PRKAA2, PEBP1, ACVR1B, EGFR, AURKA, MAPK8, TBK1, LONP1, PDK4, RIPK1, MAPK3, HELLS, ABCC1, HSPA5, ACSL1, ABCC5, ASNS, ACSL4, PRKCA, LIG3, ACSL3, TGFBR1, GCLC, PIK3CA, TYRO3, KRAS, KIF20A, MAP3K14, MAP3K11	113	1443	6947	1.3207305331199135	0.8764630782880203	0.3118797109024372	0.2772264096910553
GOTERM_BP_DIRECT	GO:0032733~positive regulation of interleukin-10 production	3	1.3888888888888888	0.07475373039713441	IL6, HMGB1, TLR4	213	42	19734	6.617706237424548	1	0.42716417369791093	0.39824844501682155
GOTERM_BP_DIRECT	GO:0030501~positive regulation of bone mineralization	3	1.3888888888888888	0.07475373039713441	TFAP2A, MEF2C, VDR	213	42	19734	6.617706237424548	1	0.42716417369791093	0.39824844501682155
GOTERM_BP_DIRECT	GO:0042307~positive regulation of protein import into nucleus	3	1.3888888888888888	0.07475373039713441	TGFB1, IFNG, PTGS2	213	42	19734	6.617706237424548	1	0.42716417369791093	0.39824844501682155
KEGG_PATHWAY	hsa04612:Antigen processing and presentation	5	2.314814814814815	0.07499214536883232	CREB1, IFNG, HSPA5, CTSB, LGMN	177	80	8840	3.121468926553672	0.9999999997753819	0.16069745436178354	0.09359921903177568
GOTERM_MF_DIRECT	GO:0035800~deubiquitinase activator activity	2	0.9259259259259258	0.07507815024423546	VCP, TGFB1	215	7	19304	25.653156146179402	1	0.5002871133097185	0.4799388295986641
GOTERM_MF_DIRECT	GO:0034634~glutathione transmembrane transporter activity	2	0.9259259259259258	0.07507815024423546	ABCC1, ABCC5	215	7	19304	25.653156146179402	1	0.5002871133097185	0.4799388295986641
GOTERM_BP_DIRECT	GO:0050796~regulation of insulin secretion	3	1.3888888888888888	0.0778636289632971	IL6, IFNG, IL1B	213	43	19734	6.463806092368163	1	0.4439592879486238	0.41390665922594777
UP_KW_MOLECULAR_FUNCTION	KW-0436~Ligase	6	2.7777777777777777	0.07793336827187608	GCLC, ACSL1, ASNS, ACSL4, LIG3, ACSL3	171	159	11889	2.6236345580933462	0.9934647386461936	0.4392608029869379	0.4109213963426193
GOTERM_CC_DIRECT	GO:0005886~plasma membrane	68	31.48148148148148	0.07813253720984747	GSK3B, CD82, TFRC, NCF2, SUV39H1, AQP8, PTEN, SLC2A1, VLDLR, PARK7, HMGB1, SLC7A11, SLC2A8, PANX1, RGS4, FADS2, SMPD1, LAMP2, ENPP2, CA9, ABCC1, AMN, MMD, ABCC5, SLC11A2, ACSL4, LIFR, PRKCA, TSC1, ACSL3, SLC39A14, TGFBR1, SLC7A5, PIK3CA, TYRO3, DPEP1, TRIB3, CHMP6, TLR4, CD44, ARF6, NEDD4L, SLC1A4, SLC3A2, SLC1A5, ACVR1B, NDRG1, EGFR, DPP4, SNX4, NRAS, MAPK8, MUC1, RIPK1, DUOX2, MAPK3, TGFB1, HSP…	215	5592	20887	1.1813520976810725	0.9999999999979804	0.42396507895835267	0.38553924098629655
UP_KW_BIOLOGICAL_PROCESS	KW-0234~DNA repair	10	4.62962962962963	0.07814638294800025	VCP, FH, PARP1, PARP2, FBXW7, HSF1, SIRT6, LIG3, PARK7, HMGB1	165	364	11450	1.9064269064269064	0.9995233225350095	0.48725594540220446	0.461338075965917
GOTERM_MF_DIRECT	GO:0030331~nuclear estrogen receptor binding	3	1.3888888888888888	0.07890606857194044	PARP1, WIPI1, PPARG	215	42	19304	6.41328903654485	1	0.5209261749240142	0.4997384342889561
UP_SEQ_FEATURE	DOMAIN:WW 3	2	0.9259259259259258	0.07919148667730351	NEDD4, NEDD4L	212	8	20569	24.255896226415093	1	1	0.9973821989528796
UP_SEQ_FEATURE	ACT_SITE:Cysteine persulfide intermediate	2	0.9259259259259258	0.07919148667730351	NFS1, ISCU	212	8	20569	24.255896226415093	1	1	0.9973821989528796
KEGG_PATHWAY	hsa04725:Cholinergic synapse	6	2.7777777777777777	0.0792347969631708	NRAS, CREB1, PIK3CA, KRAS, PRKCA, MAPK3	177	115	8840	2.6057479734708915	0.9999999999394051	0.16727346025558282	0.09742945404360262
KEGG_PATHWAY	hsa04726:Serotonergic synapse	6	2.7777777777777777	0.0792347969631708	NRAS, DUSP1, KRAS, PRKCA, PTGS2, MAPK3	177	115	8840	2.6057479734708915	0.9999999999394051	0.16727346025558282	0.09742945404360262
GOTERM_BP_DIRECT	GO:0015031~protein transport	9	4.166666666666666	0.0799865739983607	GABARAPL2, SNX4, AMN, TIMM9, CAV1, TXNIP, KIF20A, CHMP6, ATG7	213	415	19734	2.009231291362634	1	0.4550658476930806	0.42426139031077975
GOTERM_MF_DIRECT	GO:0045296~cadherin binding	8	3.7037037037037033	0.08003778595341918	HSPA5, PPP1R13L, PRDX1, SLC3A2, PARK7, PRDX6, NDRG1, EGFR	215	335	19304	2.1441443943075322	1	0.5235499209613566	0.5022554641480615
INTERPRO	IPR015424:PyrdxlP-dep_Trfase	3	1.3888888888888888	0.0801026457812442	NFS1, GOT1, PSAT1	216	45	20607	6.360185185185185	1	1	0.9887920298879203
INTERPRO	IPR004241:Atg8-like	2	0.9259259259259258	0.08049480395056519	GABARAPL2, GABARAPL1	216	8	20607	23.850694444444443	1	1	0.9887920298879203
GOTERM_BP_DIRECT	GO:0098586~cellular response to virus	4	1.8518518518518516	0.08067842813593024	IL6, TGFB1, IFNG, HIF1A	213	94	19734	3.9424632903805814	1	0.45690976879268097	0.42598049213594563
UP_SEQ_FEATURE	DOMAIN:BZIP	3	1.3888888888888888	0.08081233857993177	CREB1, DDIT3, BACH1	212	46	20569	6.327625102543068	1	1	0.9973821989528796
UP_KW_LIGAND	KW-0663~Pyridoxal phosphate	4	1.8518518518518516	0.0808577028265578	NFS1, GOT1, PSAT1, BCAT2	113	63	6947	3.9033572130917262	0.8973558262627216	0.3118797109024372	0.2772264096910553
GOTERM_BP_DIRECT	GO:0048870~cell motility	3	1.3888888888888888	0.08101361669747151	ENPP2, PTEN, TGFBR1	213	44	19734	6.316901408450705	1	0.45690976879268097	0.42598049213594563
GOTERM_BP_DIRECT	GO:0032735~positive regulation of interleukin-12 production	3	1.3888888888888888	0.08101361669747151	IFNG, HMGB1, TLR4	213	44	19734	6.316901408450705	1	0.45690976879268097	0.42598049213594563
GOTERM_BP_DIRECT	GO:0006865~amino acid transport	3	1.3888888888888888	0.08101361669747151	SLC3A2, SLC1A4, SLC1A5	213	44	19734	6.316901408450705	1	0.45690976879268097	0.42598049213594563
KEGG_PATHWAY	hsa01200:Carbon metabolism	6	2.7777777777777777	0.08153856577926547	CS, G6PD, FH, GOT1, PSAT1, IDH2	177	116	8840	2.5832846288720046	0.9999999999703268	0.17087125916978427	0.09952501411292697
GOTERM_BP_DIRECT	GO:0042698~ovulation cycle	2	0.9259259259259258	0.08279421948978635	TYRO3, EGFR	213	8	19734	23.161971830985916	1	0.45703815429606054	0.4261001869283272
GOTERM_BP_DIRECT	GO:0036499~PERK-mediated unfolded protein response	2	0.9259259259259258	0.08279421948978635	DDIT3, EIF2S1	213	8	19734	23.161971830985916	1	0.45703815429606054	0.4261001869283272
GOTERM_BP_DIRECT	GO:0051444~negative regulation of ubiquitin-protein transferase activity	2	0.9259259259259258	0.08279421948978635	PARK7, SMAD7	213	8	19734	23.161971830985916	1	0.45703815429606054	0.4261001869283272
GOTERM_BP_DIRECT	GO:0007077~mitotic nuclear membrane disassembly	2	0.9259259259259258	0.08279421948978635	PRKCA, LPIN1	213	8	19734	23.161971830985916	1	0.45703815429606054	0.4261001869283272
GOTERM_BP_DIRECT	GO:2000272~negative regulation of signaling receptor activity	2	0.9259259259259258	0.08279421948978635	PPARG, PPARA	213	8	19734	23.161971830985916	1	0.45703815429606054	0.4261001869283272
GOTERM_BP_DIRECT	GO:0010918~positive regulation of mitochondrial membrane potential	2	0.9259259259259258	0.08279421948978635	VCP, BID	213	8	19734	23.161971830985916	1	0.45703815429606054	0.4261001869283272
GOTERM_BP_DIRECT	GO:0043504~mitochondrial DNA repair	2	0.9259259259259258	0.08279421948978635	PARP1, LIG3	213	8	19734	23.161971830985916	1	0.45703815429606054	0.4261001869283272
GOTERM_BP_DIRECT	GO:0009743~response to carbohydrate	2	0.9259259259259258	0.08279421948978635	NQO1, IL1B	213	8	19734	23.161971830985916	1	0.45703815429606054	0.4261001869283272
GOTERM_BP_DIRECT	GO:0060545~positive regulation of necroptotic process	2	0.9259259259259258	0.08279421948978635	PARP1, RIPK1	213	8	19734	23.161971830985916	1	0.45703815429606054	0.4261001869283272
GOTERM_BP_DIRECT	GO:0010742~macrophage derived foam cell differentiation	2	0.9259259259259258	0.08279421948978635	TGFB1, PPARG	213	8	19734	23.161971830985916	1	0.45703815429606054	0.4261001869283272
UP_KW_BIOLOGICAL_PROCESS	KW-0409~Iron storage	2	0.9259259259259258	0.08293718219611991	FTH1, FXN	165	6	11450	23.13131313131313	0.9997079117905294	0.48725594540220446	0.461338075965917
KEGG_PATHWAY	hsa04623:Cytosolic DNA-sensing pathway	5	2.314814814814815	0.08332755132157402	IL33, IL6, TBK1, IL1B, RIPK1	177	83	8840	3.0086447484854673	0.9999999999829768	0.17334563596093866	0.10096623006847655
GOTERM_BP_DIRECT	GO:0042177~negative regulation of protein catabolic process	3	1.3888888888888888	0.0842024830703127	NQO1, PARK7, EGFR	213	45	19734	6.176525821596244	1	0.46187016030129324	0.4306051032962826
GOTERM_BP_DIRECT	GO:0007566~embryo implantation	3	1.3888888888888888	0.0842024830703127	IL1B, PTGS2, PPARD	213	45	19734	6.176525821596244	1	0.46187016030129324	0.4306051032962826
GOTERM_BP_DIRECT	GO:0030316~osteoclast differentiation	3	1.3888888888888888	0.0842024830703127	TGFB1, CREB1, TFRC	213	45	19734	6.176525821596244	1	0.46187016030129324	0.4306051032962826
KEGG_PATHWAY	hsa01240:Biosynthesis of cofactors	7	3.2407407407407405	0.08481887155225126	ALDH3A2, NQO1, GCLC, NFS1, PSAT1, BCAT2, DHODH	177	153	8840	2.2849968612680476	0.9999999999892969	0.1751694086405189	0.10202849766430225
GOTERM_MF_DIRECT	GO:0005381~iron ion transmembrane transporter activity	2	0.9259259259259258	0.08533535477769838	SLC11A2, SLC39A14	215	8	19304	22.44651162790698	1	0.52907919962173	0.5075598492864843
GOTERM_MF_DIRECT	GO:0004675~transmembrane receptor protein serine/threonine kinase activity	2	0.9259259259259258	0.08533535477769838	ACVR1B, TGFBR1	215	8	19304	22.44651162790698	1	0.52907919962173	0.5075598492864843
GOTERM_MF_DIRECT	GO:0072341~modified amino acid binding	2	0.9259259259259258	0.08533535477769838	DPEP1, NOX4	215	8	19304	22.44651162790698	1	0.52907919962173	0.5075598492864843
GOTERM_MF_DIRECT	GO:0033300~dehydroascorbic acid transmembrane transporter activity	2	0.9259259259259258	0.08533535477769838	SLC2A1, SLC2A8	215	8	19304	22.44651162790698	1	0.52907919962173	0.5075598492864843
GOTERM_MF_DIRECT	GO:0019871~sodium channel inhibitor activity	2	0.9259259259259258	0.08533535477769838	NEDD4, NEDD4L	215	8	19304	22.44651162790698	1	0.52907919962173	0.5075598492864843
GOTERM_MF_DIRECT	GO:0047023~androsterone dehydrogenase activity	2	0.9259259259259258	0.08533535477769838	AKR1C1, AKR1C3	215	8	19304	22.44651162790698	1	0.52907919962173	0.5075598492864843
GOTERM_CC_DIRECT	GO:0045171~intercellular bridge	4	1.8518518518518516	0.08541544325111954	GPX2, PPP1R13L, KIF20A, NUPR1	215	101	20887	3.8474787013585074	0.9999999999998538	0.4560082534858156	0.41467820029978997
UP_SEQ_FEATURE	CROSSLNK:Glycyl lysine isopeptide (Lys-Gly) (interchain with G-Cter in ubiquitin); alternate	4	1.8518518518518516	0.0856486892615125	CAV1, VDAC2, PML, SMAD7	212	101	20569	3.842518214085559	1	1	0.9973821989528796
GOTERM_CC_DIRECT	GO:0035861~site of double-strand break	4	1.8518518518518516	0.08737074635892267	VCP, FH, PARP1, SIRT6	215	102	20887	3.809758321933425	0.999999999999928	0.4590431276952921	0.4174380103815194
GOTERM_BP_DIRECT	GO:0034097~response to cytokine	3	1.3888888888888888	0.08742903869174515	LIFR, TIMP1, PML	213	46	19734	6.042253521126761	1	0.4775535726860029	0.44522686930418115
GOTERM_BP_DIRECT	GO:0046627~negative regulation of insulin receptor signaling pathway	3	1.3888888888888888	0.08742903869174515	GSK3B, IL1B, LONP1	213	46	19734	6.042253521126761	1	0.4775535726860029	0.44522686930418115
KEGG_PATHWAY	hsa04613:Neutrophil extracellular trap formation	8	3.7037037037037033	0.0885417268468983	PIK3CA, NCF2, VDAC2, PRKCA, HMGB1, ATG7, TLR4, MAPK3	177	192	8840	2.080979284369115	0.9999999999966505	0.18110726009576855	0.1054870357049038
UP_SEQ_FEATURE	MUTAGEN:K->R: No effect on sumoylation.	2	0.9259259259259258	0.0886409587977872	CREB1, HSF1	212	9	20569	21.560796645702304	1	1	0.9973821989528796
GOTERM_BP_DIRECT	GO:0030855~epithelial cell differentiation	4	1.8518518518518516	0.08881145668047433	AKR1C1, PPARG, CTSB, VEGFA	213	98	19734	3.7815464213854555	1	0.4808269133314621	0.4482786299674862
KEGG_PATHWAY	hsa04934:Cushing syndrome	7	3.2407407407407405	0.08896496987160561	RB1, GSK3B, CDKN1A, FH, CREB1, EGFR, MAPK3	177	155	8840	2.2555130308000733	0.9999999999970658	0.18110726009576855	0.1054870357049038
GOTERM_CC_DIRECT	GO:0042645~mitochondrial nucleoid	3	1.3888888888888888	0.08985422725967149	LONP1, VDAC2, TFAM	215	49	20887	5.947887992406265	0.9999999999999708	0.4647148316086135	0.42259566258064246
UP_SEQ_FEATURE	DOMAIN:WW	3	1.3888888888888888	0.09003793393400411	YAP1, NEDD4, NEDD4L	212	49	20569	5.940219484020023	1	1	0.9973821989528796
INTERPRO	IPR009078:Ferritin-like_SF	2	0.9259259259259258	0.09009204736051389	RRM2, FTH1	216	9	20607	21.200617283950617	1	1	0.9887920298879203
INTERPRO	IPR000472:Activin_recp	2	0.9259259259259258	0.09009204736051389	ACVR1B, TGFBR1	216	9	20607	21.200617283950617	1	1	0.9887920298879203
GOTERM_MF_DIRECT	GO:0030674~protein-macromolecule adaptor activity	5	2.314814814814815	0.09099386905254318	BECN1, PEX3, FBXW7, CAV1, WIPI1	215	153	19304	2.9341845265237874	1	0.5360375239784183	0.5142351562429707
KEGG_PATHWAY	hsa04722:Neurotrophin signaling pathway	6	2.7777777777777777	0.09110683472429049	GSK3B, NRAS, MAPK8, PIK3CA, KRAS, MAPK3	177	120	8840	2.4971751412429377	0.9999999999984998	0.18415211274058715	0.10726052882434198
SMART	SM00456:WW	3	1.3888888888888888	0.0920323383537783	YAP1, NEDD4, NEDD4L	110	50	10692	5.831999999999999	0.9999942615102544	1	1
GOTERM_MF_DIRECT	GO:0051879~Hsp90 protein binding	3	1.3888888888888888	0.0922075038706203	HSF1, TSC1, HIF1A	215	46	19304	5.855611729019212	1	0.5360375239784183	0.5142351562429707
GOTERM_BP_DIRECT	GO:2000650~negative regulation of sodium ion transmembrane transporter activity	2	0.9259259259259258	0.09265164753040865	NEDD4, NEDD4L	213	9	19734	20.588419405320813	1	0.4808269133314621	0.4482786299674862
GOTERM_BP_DIRECT	GO:0071499~cellular response to laminar fluid shear stress	2	0.9259259259259258	0.09265164753040865	SREBF2, KLF2	213	9	19734	20.588419405320813	1	0.4808269133314621	0.4482786299674862
GOTERM_BP_DIRECT	GO:0032099~negative regulation of appetite	2	0.9259259259259258	0.09265164753040865	GDF15, PPARA	213	9	19734	20.588419405320813	1	0.4808269133314621	0.4482786299674862
GOTERM_BP_DIRECT	GO:0002070~epithelial cell maturation	2	0.9259259259259258	0.09265164753040865	EPAS1, VEGFA	213	9	19734	20.588419405320813	1	0.4808269133314621	0.4482786299674862
GOTERM_BP_DIRECT	GO:0046621~negative regulation of organ growth	2	0.9259259259259258	0.09265164753040865	PTEN, FXN	213	9	19734	20.588419405320813	1	0.4808269133314621	0.4482786299674862
GOTERM_BP_DIRECT	GO:0060982~coronary artery morphogenesis	2	0.9259259259259258	0.09265164753040865	TGFBR1, VEGFA	213	9	19734	20.588419405320813	1	0.4808269133314621	0.4482786299674862
GOTERM_BP_DIRECT	GO:0050805~negative regulation of synaptic transmission	2	0.9259259259259258	0.09265164753040865	IL1B, ADIPOQ	213	9	19734	20.588419405320813	1	0.4808269133314621	0.4482786299674862
GOTERM_BP_DIRECT	GO:0070837~dehydroascorbic acid transport	2	0.9259259259259258	0.09265164753040865	SLC2A1, SLC2A8	213	9	19734	20.588419405320813	1	0.4808269133314621	0.4482786299674862
GOTERM_BP_DIRECT	GO:0019852~L-ascorbic acid metabolic process	2	0.9259259259259258	0.09265164753040865	GCLC, SLC2A1	213	9	19734	20.588419405320813	1	0.4808269133314621	0.4482786299674862
GOTERM_BP_DIRECT	GO:0019371~cyclooxygenase pathway	2	0.9259259259259258	0.09265164753040865	AKR1C3, PTGS2	213	9	19734	20.588419405320813	1	0.4808269133314621	0.4482786299674862
GOTERM_BP_DIRECT	GO:0071421~manganese ion transmembrane transport	2	0.9259259259259258	0.09265164753040865	SLC11A2, SLC39A14	213	9	19734	20.588419405320813	1	0.4808269133314621	0.4482786299674862
GOTERM_BP_DIRECT	GO:0006868~glutamine transport	2	0.9259259259259258	0.09265164753040865	SLC1A4, SLC1A5	213	9	19734	20.588419405320813	1	0.4808269133314621	0.4482786299674862
GOTERM_BP_DIRECT	GO:0010042~response to manganese ion	2	0.9259259259259258	0.09265164753040865	TFRC, PTGS2	213	9	19734	20.588419405320813	1	0.4808269133314621	0.4482786299674862
GOTERM_BP_DIRECT	GO:0015825~L-serine transport	2	0.9259259259259258	0.09265164753040865	SLC1A4, SLC1A5	213	9	19734	20.588419405320813	1	0.4808269133314621	0.4482786299674862
GOTERM_BP_DIRECT	GO:0097345~mitochondrial outer membrane permeabilization	2	0.9259259259259258	0.09265164753040865	VDAC2, BID	213	9	19734	20.588419405320813	1	0.4808269133314621	0.4482786299674862
GOTERM_BP_DIRECT	GO:0043405~regulation of MAP kinase activity	2	0.9259259259259258	0.09265164753040865	TRIB3, TRIB2	213	9	19734	20.588419405320813	1	0.4808269133314621	0.4482786299674862
GOTERM_BP_DIRECT	GO:0045792~negative regulation of cell size	2	0.9259259259259258	0.09265164753040865	PTEN, TSC1	213	9	19734	20.588419405320813	1	0.4808269133314621	0.4482786299674862
GOTERM_BP_DIRECT	GO:0030242~autophagy of peroxisome	2	0.9259259259259258	0.09265164753040865	WIPI1, WIPI2	213	9	19734	20.588419405320813	1	0.4808269133314621	0.4482786299674862
GOTERM_BP_DIRECT	GO:0008354~germ cell migration	2	0.9259259259259258	0.09265164753040865	TGFB1, TGFBR1	213	9	19734	20.588419405320813	1	0.4808269133314621	0.4482786299674862
GOTERM_BP_DIRECT	GO:0015889~cobalamin transport	2	0.9259259259259258	0.09265164753040865	ABCC1, AMN	213	9	19734	20.588419405320813	1	0.4808269133314621	0.4482786299674862
GOTERM_BP_DIRECT	GO:1904417~positive regulation of xenophagy	2	0.9259259259259258	0.09265164753040865	TBK1, MAPK3	213	9	19734	20.588419405320813	1	0.4808269133314621	0.4482786299674862
GOTERM_BP_DIRECT	GO:0044597~daunorubicin metabolic process	2	0.9259259259259258	0.09265164753040865	AKR1C1, AKR1C3	213	9	19734	20.588419405320813	1	0.4808269133314621	0.4482786299674862
GOTERM_BP_DIRECT	GO:0006107~oxaloacetate metabolic process	2	0.9259259259259258	0.09265164753040865	GOT1, PCK2	213	9	19734	20.588419405320813	1	0.4808269133314621	0.4482786299674862
GOTERM_BP_DIRECT	GO:0098792~xenophagy	2	0.9259259259259258	0.09265164753040865	WIPI2, MAPK3	213	9	19734	20.588419405320813	1	0.4808269133314621	0.4482786299674862
INTERPRO	IPR036020:WW_dom_sf	3	1.3888888888888888	0.092654531415521	YAP1, NEDD4, NEDD4L	216	49	20607	5.840986394557823	1	1	0.9887920298879203
GOTERM_BP_DIRECT	GO:0010719~negative regulation of epithelial to mesenchymal transition	3	1.3888888888888888	0.09399056411991906	PTEN, SMAD7, VEGFA	213	48	19734	5.790492957746479	1	0.48583591791608266	0.45294856347253243
GOTERM_BP_DIRECT	GO:0035914~skeletal muscle cell differentiation	3	1.3888888888888888	0.09399056411991906	RB1, KRAS, NUPR1	213	48	19734	5.790492957746479	1	0.48583591791608266	0.45294856347253243
UP_SEQ_FEATURE	ACT_SITE:Nucleophile	8	3.7037037037037033	0.09431037074297513	NT5DC2, ENPP2, PARK7, P4HB, TXN, BAP1, LGMN, DHODH	212	377	20569	2.0588559131174615	1	1	0.9973821989528796
UP_KW_DISEASE	KW-0989~Craniosynostosis	3	1.3888888888888888	0.09482146389408563	VDAC2, P4HB, TGFBR1	94	27	4817	5.693853427895981	0.9887009709001092	1	1
UP_SEQ_FEATURE	TOPO_DOM:Cytoplasmic	49	22.685185185185187	0.09523319631780292	GALNT14, CD82, TFRC, AQP8, SLC2A1, VLDLR, SLC7A11, SLC2A8, HERPUD1, PANX1, FADS2, LAMP2, CA9, ABCC1, AMN, ACSL1, MMD, SLC11A2, PAQR3, ACSL4, LIFR, ACSL3, SLC39A14, TGFBR1, SREBF2, ALDH3A2, SLC7A5, TMBIM4, PEX3, TYRO3, VDAC2, TLR4, CD44, SLC1A4, SLC3A2, SLC1A5, ACVR1B, EGFR, MTDH, DPP4, MUC1, MFN2, HMOX1, DUOX2, CAV1, PEX12, SCD, NOX3, NOX4	212	3901	20569	1.2187017842546422	1	1	0.9973821989528796
GOTERM_MF_DIRECT	GO:0008233~peptidase activity	4	1.8518518518518516	0.09537432309724717	PARK7, BAP1, CTSB, LGMN	215	98	19304	3.664736592311343	1	0.5360375239784183	0.5142351562429707
GOTERM_MF_DIRECT	GO:0015183~L-aspartate transmembrane transporter activity	2	0.9259259259259258	0.09547933456558082	SLC1A4, SLC1A5	215	9	19304	19.952454780361755	1	0.5360375239784183	0.5142351562429707
GOTERM_MF_DIRECT	GO:0016655~oxidoreductase activity, acting on NAD(P)H, quinone or similar compound as acceptor	2	0.9259259259259258	0.09547933456558082	AKR1C1, AKR1C3	215	9	19304	19.952454780361755	1	0.5360375239784183	0.5142351562429707
GOTERM_MF_DIRECT	GO:0047044~androstan-3-alpha,17-beta-diol dehydrogenase activity	2	0.9259259259259258	0.09547933456558082	AKR1C1, AKR1C3	215	9	19304	19.952454780361755	1	0.5360375239784183	0.5142351562429707
GOTERM_MF_DIRECT	GO:0015186~L-glutamine transmembrane transporter activity	2	0.9259259259259258	0.09547933456558082	SLC1A4, SLC1A5	215	9	19304	19.952454780361755	1	0.5360375239784183	0.5142351562429707
GOTERM_MF_DIRECT	GO:0032052~bile acid binding	2	0.9259259259259258	0.09547933456558082	AKR1C1, AKR1C3	215	9	19304	19.952454780361755	1	0.5360375239784183	0.5142351562429707
GOTERM_MF_DIRECT	GO:0047045~testosterone 17-beta-dehydrogenase (NADP+) activity	2	0.9259259259259258	0.09547933456558082	AKR1C1, AKR1C3	215	9	19304	19.952454780361755	1	0.5360375239784183	0.5142351562429707
GOTERM_MF_DIRECT	GO:0016174~NAD(P)H oxidase H2O2-forming activity	2	0.9259259259259258	0.09547933456558082	NOX4, DUOX2	215	9	19304	19.952454780361755	1	0.5360375239784183	0.5142351562429707
GOTERM_MF_DIRECT	GO:0015180~L-alanine transmembrane transporter activity	2	0.9259259259259258	0.09547933456558082	SLC3A2, SLC1A4	215	9	19304	19.952454780361755	1	0.5360375239784183	0.5142351562429707
GOTERM_MF_DIRECT	GO:0015194~L-serine transmembrane transporter activity	2	0.9259259259259258	0.09547933456558082	SLC1A4, SLC1A5	215	9	19304	19.952454780361755	1	0.5360375239784183	0.5142351562429707
GOTERM_CC_DIRECT	GO:0030424~axon	8	3.7037037037037033	0.09675516581077304	GSK3B, MAPK8, TGFB1, PRKAA2, PARK7, SLC7A11, MT3, ATG5	215	380	20887	2.045238678090575	0.9999999999999977	0.49087908138610187	0.44638853020307145
INTERPRO	IPR029021:Prot-tyrosine_phosphatase-like	4	1.8518518518518516	0.09725456511602544	PTPN18, DUSP1, PTEN, PTPN6	216	105	20607	3.634391534391534	1	1	0.9887920298879203
GOTERM_BP_DIRECT	GO:0051781~positive regulation of cell division	3	1.3888888888888888	0.09732325819221732	TGFB1, IL1B, VEGFA	213	49	19734	5.6723196320781835	1	0.5010702401975545	0.46715163932264314
GOTERM_BP_DIRECT	GO:0070527~platelet aggregation	3	1.3888888888888888	0.09732325819221732	TYRO3, PTPN6, SLC7A11	213	49	19734	5.6723196320781835	1	0.5010702401975545	0.46715163932264314
UP_SEQ_FEATURE	TRANSMEM:Helical; Name=8	4	1.8518518518518516	0.09768775913448538	ABCC1, SLC2A1, SLC1A5, SLC2A8	212	107	20569	3.6270499030153407	1	1	0.9973821989528796
GOTERM_CC_DIRECT	GO:0005677~chromatin silencing complex	2	0.9259259259259258	0.09787921260266683	SUV39H1, EZH2	215	10	20887	19.429767441860466	0.9999999999999984	0.49087908138610187	0.44638853020307145
UP_SEQ_FEATURE	DNA_BIND:HMG box 2	2	0.9259259259259258	0.09799391394118168	TFAM, HMGB1	212	10	20569	19.404716981132076	1	1	0.9973821989528796
UP_SEQ_FEATURE	DNA_BIND:HMG box 1	2	0.9259259259259258	0.09799391394118168	TFAM, HMGB1	212	10	20569	19.404716981132076	1	1	0.9973821989528796
GOTERM_MF_DIRECT	GO:0046332~SMAD binding	3	1.3888888888888888	0.09908604281214564	ACVR1B, TGFBR1, PML	215	48	19304	5.611627906976744	1	0.55194022285203	0.5294910412774033
INTERPRO	IPR019791:Haem_peroxidase_animal	2	0.9259259259259258	0.0995895815824768	PTGS2, DUOX2	216	10	20607	19.080555555555556	1	1	0.9887920298879203
INTERPRO	IPR010255:Haem_peroxidase_sf	2	0.9259259259259258	0.0995895815824768	PTGS2, DUOX2	216	10	20607	19.080555555555556	1	1	0.9887920298879203
INTERPRO	IPR037120:Haem_peroxidase_sf_animal	2	0.9259259259259258	0.0995895815824768	PTGS2, DUOX2	216	10	20607	19.080555555555556	1	1	0.9887920298879203
INTERPRO	IPR018064:Metalthion_vert_metal_BS	2	0.9259259259259258	0.0995895815824768	MT1G, MT3	216	10	20607	19.080555555555556	1	1	0.9887920298879203

## Sheet: Table S5
ID	Description	setSize	enrichmentScore	NES	pvalue	p.adjust	qvalues	rank	leading_edge	core_enrichment
hsa04060	Cytokine-cytokine receptor interaction	21	0.733769074291841	1.65701652935861	0.00349077894966061	0.324989014579813	0.321041779584917	50	tags=38%, list=14%, signal=35%	2920/3553/3444/3569/3441/3458/3445/3452
hsa00360	Phenylalanine metabolism	2	-0.977778	-1.40267	0.00710597707300113	0.324989014579813	0.321041779584917	11	tags=100%, list=3%, signal=98%	9588
hsa04621	NOD-like receptor signaling pathway	10	0.846660351518545	1.67948122659416	0.00749974649030339	0.324989014579813	0.321041779584917	22	tags=30%, list=6%, signal=29%	2920/3553/3569
hsa04623	Cytosolic DNA-sensing pathway	16	0.715752573965634	1.54079960044077	0.01339308971206	0.435275415641949	0.429988669702978	50	tags=44%, list=14%, signal=39%	3553/3444/3569/90865/3441/3445/3452
hsa05146	Amoebiasis	8	0.799884558751769	1.52672076102469	0.0288036600420432	0.614320759960291	0.606859374211786	28	tags=38%, list=8%, signal=35%	3553/3569/3458
hsa05143	African trypanosomiasis	4	0.900503888443347	1.49549533413018	0.0298305645657607	0.614320759960291	0.606859374211786	28	tags=75%, list=8%, signal=70%	3553/3569/3458
hsa05332	Graft-versus-host disease	3	0.930362116991643	1.4531133713575	0.0349713840029174	0.614320759960291	0.606859374211786	28	tags=100%, list=8%, signal=93%	3553/3569/3458
hsa04062	Chemokine signaling pathway	10	0.773634647037711	1.53462349289445	0.03822371328528	0.614320759960291	0.606859374211786	1	tags=10%, list=0%, signal=10%	2920
hsa05144	Malaria	5	0.852564139371165	1.49214177330043	0.0530807421800949	0.614320759960291	0.606859374211786	28	tags=60%, list=8%, signal=56%	3553/3569/3458
hsa05323	Rheumatoid arthritis	8	0.774144216339843	1.4775907775462	0.053639846743295	0.614320759960291	0.606859374211786	28	tags=38%, list=8%, signal=35%	3553/3569/3458
hsa00350	Tyrosine metabolism	2	-0.95	-1.36282	0.0586011342155009	0.614320759960291	0.606859374211786	21	tags=100%, list=6%, signal=95%	2805
hsa00980	Metabolism of xenobiotics by cytochrome P450	3	-0.908078	-1.39742	0.06187624750499	0.614320759960291	0.606859374211786	37	tags=100%, list=10%, signal=91%	2954/8644
hsa04976	Bile secretion	2	-0.945675	-1.35661	0.0623818525519849	0.614320759960291	0.606859374211786	2	tags=100%, list=1%, signal=100%	343
hsa04640	Hematopoietic cell lineage	5	0.846546027217437	1.4816089862334	0.066157620303416	0.614320759960291	0.606859374211786	22	tags=40%, list=6%, signal=38%	3553/3569
hsa04940	Type I diabetes mellitus	2	0.927777777777778	1.35007816404397	0.080338266384778	0.678429423459245	0.670189389975934	28	tags=100%, list=8%, signal=93%	3553/3458
hsa00910	Nitrogen metabolism	3	0.885793871866295	1.38350314997511	0.0834990059642147	0.678429423459245	0.670189389975934	44	tags=100%, list=12%, signal=89%	768/440/27165
hsa04620	Toll-like receptor signaling pathway	23	0.57730898198546	1.34670316067917	0.116197183098592	0.875855975259554	0.865218048434539	50	tags=26%, list=14%, signal=24%	3553/3444/3569/3441/3445/3452
hsa01040	Biosynthesis of unsaturated fatty acids	3	0.855153203342618	1.33564612277471	0.121272365805169	0.875855975259554	0.865218048434539	55	tags=100%, list=15%, signal=86%	6319/60481/9415
hsa05142	Chagas disease (American trypanosomiasis)	14	0.636245249869849	1.33040898425804	0.135185185185185	0.88936898010622	0.878566927716266	28	tags=21%, list=8%, signal=21%	3553/3569/3458
hsa00140	Steroid hormone biosynthesis	2	-0.905556	-1.29906	0.143667296786389	0.88936898010622	0.878566927716266	37	tags=100%, list=10%, signal=90%	8644
hsa04950	Maturity onset diabetes of the young	2	-0.905555	-1.29906	0.143667296786389	0.88936898010622	0.878566927716266	15	tags=100%, list=4%, signal=96%	2494
hsa00565	Ether lipid metabolism	3	-0.837007	-1.28805	0.167664670658683	0.909620991253644	0.898572963019794	17	tags=67%, list=5%, signal=64%	8398/5168
hsa04630	Jak-STAT signaling pathway	17	0.590778431885324	1.28256710634772	0.173112338858195	0.909620991253644	0.898572963019794	52	tags=41%, list=14%, signal=37%	3444/3569/3441/3458/3445/3452/8651
hsa04210	Apoptosis	8	0.673105327689347	1.28474023769543	0.181992337164751	0.909620991253644	0.898572963019794	34	tags=25%, list=9%, signal=23%	3553/637
hsa05140	Leishmaniasis	12	0.621083261313381	1.26577297548925	0.187384044526902	0.909620991253644	0.898572963019794	29	tags=33%, list=8%, signal=32%	3553/5743/3458/4688
hsa00280	Valine, leucine and isoleucine degradation	4	-0.77933	-1.26934	0.192913385826772	0.909620991253644	0.898572963019794	84	tags=100%, list=23%, signal=78%	1738/224/587
hsa00260	Glycine, serine and threonine metabolism	2	0.843839381283944	1.22793318607023	0.207188160676533	0.909620991253644	0.898572963019794	11	tags=50%, list=3%, signal=49%	29968
hsa05320	Autoimmune thyroid disease	10	0.633936410672318	1.25751052198093	0.216572504708098	0.909620991253644	0.898572963019794	50	tags=40%, list=14%, signal=35%	3444/3441/3445/3452
hsa00860	Porphyrin and chlorophyll metabolism	4	-0.754515	-1.22892	0.232283464566929	0.909620991253644	0.898572963019794	31	tags=50%, list=9%, signal=46%	1356/3162
hsa03320	PPAR signaling pathway	13	-0.609817	-1.24695	0.232758620689655	0.909620991253644	0.898572963019794	16	tags=46%, list=4%, signal=46%	5468/6342/5467/9370/5106/2167
hsa04666	Fc gamma R-mediated phagocytosis	7	-0.669917	-1.22595	0.248936170212766	0.909620991253644	0.898572963019794	56	tags=71%, list=15%, signal=62%	5594/5578/382/1072/5595
hsa04520	Adherens junction	7	-0.664974	-1.2169	0.253191489361702	0.909620991253644	0.898572963019794	24	tags=57%, list=7%, signal=54%	1956/999/5777/5595
hsa00620	Pyruvate metabolism	3	-0.785515	-1.20881	0.25748502994012	0.909620991253644	0.898572963019794	81	tags=100%, list=22%, signal=78%	224/5106
hsa05222	Small cell lung cancer	6	0.671705325636932	1.20425911223004	0.261121856866538	0.909620991253644	0.898572963019794	18	tags=17%, list=5%, signal=16%	5743
hsa05014	Amyotrophic lateral sclerosis (ALS)	4	0.713001001942238	1.18410335071179	0.289473684210526	0.909620991253644	0.898572963019794	34	tags=25%, list=9%, signal=23%	637
hsa04270	Vascular smooth muscle contraction	4	-0.724414	-1.17989	0.291338582677165	0.909620991253644	0.898572963019794	19	tags=100%, list=5%, signal=96%	5594/5578/5595
hsa04810	Regulation of actin cytoskeleton	10	-0.5949	-1.17761	0.303609341825902	0.909620991253644	0.898572963019794	107	tags=70%, list=30%, signal=51%	3265/1956/3845/1072/9087/26291/5595
hsa05020	Prion diseases	6	0.650877651053682	1.16691845711515	0.319148936170213	0.909620991253644	0.898572963019794	22	tags=33%, list=6%, signal=32%	3553/3569
hsa05012	Parkinson's disease	3	-0.75583	-1.16313	0.31936127744511	0.909620991253644	0.898572963019794	72	tags=100%, list=20%, signal=81%	7417/11315
hsa05131	Shigellosis	8	-0.604861	-1.14409	0.322916666666667	0.909620991253644	0.898572963019794	53	tags=38%, list=15%, signal=33%	5594/9474/5595
hsa04020	Calcium signaling pathway	5	-0.677871	-1.15539	0.329292929292929	0.909620991253644	0.898572963019794	121	tags=100%, list=33%, signal=68%	5261/1956/1816/7417
hsa04622	RIG-I-like receptor signaling pathway	17	0.512964580769021	1.11363493063928	0.335174953959484	0.909620991253644	0.898572963019794	50	tags=24%, list=14%, signal=21%	3444/3441/3445/3452
hsa04012	ErbB signaling pathway	14	-0.538249	-1.11108	0.335497835497836	0.909620991253644	0.898572963019794	19	tags=43%, list=5%, signal=42%	5578/3265/1956/3845/5595/1026
hsa04662	B cell receptor signaling pathway	10	-0.563479	-1.11541	0.341825902335456	0.909620991253644	0.898572963019794	24	tags=40%, list=7%, signal=38%	3265/3845/5777/5595
hsa04140	Regulation of autophagy	21	0.480833294802459	1.08583033173287	0.360861759425494	0.909620991253644	0.898572963019794	57	tags=29%, list=16%, signal=26%	3444/3441/3458/3445/3452/11345
hsa05216	Thyroid cancer	10	-0.544171	-1.07719	0.369426751592357	0.909620991253644	0.898572963019794	107	tags=60%, list=30%, signal=43%	3265/3845/999/8031/5468/5595
hsa00020	Citrate cycle (TCA cycle)	6	-0.62711	-1.11158	0.372427983539095	0.909620991253644	0.898572963019794	81	tags=67%, list=22%, signal=53%	2271/1738/1431/5106
hsa05010	Alzheimer's disease	6	0.625157203800937	1.12080585119621	0.375241779497099	0.909620991253644	0.898572963019794	34	tags=33%, list=9%, signal=31%	3553/637
hsa04142	Lysosome	5	-0.642358	-1.09486	0.406060606060606	0.909620991253644	0.898572963019794	8	tags=40%, list=2%, signal=40%	5641/6609
hsa00240	Pyrimidine metabolism	3	0.69763590226226	1.08962310416757	0.415506958250497	0.909620991253644	0.898572963019794	103	tags=67%, list=28%, signal=48%	6241/1723
hsa04962	Vasopressin-regulated water reabsorption	3	0.698963317717858	1.09169636694627	0.415506958250497	0.909620991253644	0.898572963019794	83	tags=67%, list=23%, signal=52%	10488/360
hsa05410	Hypertrophic cardiomyopathy (HCM)	4	0.662460362635583	1.10016890996471	0.417004048582996	0.909620991253644	0.898572963019794	22	tags=25%, list=6%, signal=24%	3569
hsa04510	Focal adhesion	14	-0.498222	-1.02845	0.417748917748918	0.909620991253644	0.898572963019794	28	tags=43%, list=8%, signal=41%	5594/5578/3265/1956/857/5595
hsa04144	Endocytosis	15	-0.497484	-1.02962	0.424444444444444	0.909620991253644	0.898572963019794	107	tags=53%, list=30%, signal=39%	3265/1956/51510/23327/382/4092/857/79643
hsa04320	Dorso-ventral axis formation	5	-0.63263	-1.07828	0.426262626262626	0.909620991253644	0.898572963019794	105	tags=80%, list=29%, signal=58%	5594/1956/3845/5595
hsa00561	Glycerolipid metabolism	2	-0.747581	-1.07244	0.438563327032136	0.909620991253644	0.898572963019794	55	tags=100%, list=15%, signal=85%	224
hsa05218	Melanoma	15	-0.491473	-1.01718	0.44	0.909620991253644	0.898572963019794	107	tags=47%, list=30%, signal=34%	3265/1956/3845/999/26291/5595/1026
hsa04080	Neuroactive ligand-receptor interaction	3	-0.690808	-1.06307	0.44311377245509	0.909620991253644	0.898572963019794	115	tags=100%, list=32%, signal=69%	1815/1816
hsa00592	alpha-Linolenic acid metabolism	2	0.727961476698891	1.05931066414459	0.450317124735729	0.909620991253644	0.898572963019794	55	tags=50%, list=15%, signal=43%	9415
hsa04380	Osteoclast differentiation	21	0.449958962194192	1.01610910572701	0.450628366247756	0.909620991253644	0.898572963019794	52	tags=19%, list=14%, signal=17%	3553/3458/4688/8651
hsa05220	Chronic myeloid leukemia	14	-0.481836	-0.994628	0.452380952380952	0.909620991253644	0.898572963019794	19	tags=29%, list=5%, signal=28%	3265/3845/5595/1026
hsa05100	Bacterial invasion of epithelial cells	4	-0.653133	-1.06379	0.452755905511811	0.909620991253644	0.898572963019794	78	tags=50%, list=22%, signal=40%	999/857
hsa04540	Gap junction	9	-0.506866	-0.991108	0.462962962962963	0.909620991253644	0.898572963019794	121	tags=67%, list=33%, signal=46%	5594/5578/3265/1956/3845/5595
hsa04960	Aldosterone-regulated sodium reabsorption	6	-0.582404	-1.03234	0.462962962962963	0.909620991253644	0.898572963019794	86	tags=83%, list=24%, signal=65%	5594/5578/3845/23327/5595
hsa05214	Glioma	14	-0.477986	-0.986683	0.465367965367965	0.909620991253644	0.898572963019794	19	tags=43%, list=5%, signal=42%	5578/3265/1956/3845/5595/1026
hsa04650	Natural killer cell mediated cytotoxicity	20	0.443839612398724	0.996124934980001	0.469202898550725	0.909620991253644	0.898572963019794	50	tags=30%, list=14%, signal=27%	3444/3441/3458/637/3445/3452
hsa04910	Insulin signaling pathway	16	-0.460416	-0.970528	0.474387527839644	0.909620991253644	0.898572963019794	19	tags=50%, list=5%, signal=50%	5594/7248/5261/5563/3265/3845/5595/5106
hsa03410	Base excision repair	6	0.567530668209082	1.01749078438929	0.483558994197292	0.909620991253644	0.898572963019794	113	tags=50%, list=31%, signal=35%	10038/142/3980
hsa04930	Type II diabetes mellitus	7	-0.547012	-1.00103	0.487234042553191	0.909620991253644	0.898572963019794	45	tags=29%, list=12%, signal=26%	9370/5595
hsa04146	Peroxisome	12	0.487628718604267	0.993791480994849	0.489795918367347	0.909620991253644	0.898572963019794	114	tags=58%, list=31%, signal=41%	2182/2180/8504/5193/5052/3418/2181
hsa04360	Axon guidance	7	-0.543402	-0.994425	0.497872340425532	0.911597243032664	0.900525211740769	107	tags=57%, list=30%, signal=41%	3265/3845/1072/5595
hsa05215	Prostate cancer	18	-0.423239	-0.913918	0.537473233404711	0.930565497494631	0.919263082545304	19	tags=28%, list=5%, signal=28%	3265/1956/3845/5595/1026
hsa04730	Long-term depression	8	-0.489124	-0.925177	0.547916666666667	0.930565497494631	0.919263082545304	121	tags=88%, list=33%, signal=60%	8398/5594/5578/2892/3265/3845/5595
hsa05213	Endometrial cancer	11	-0.458022	-0.91339	0.548179871520343	0.930565497494631	0.919263082545304	107	tags=45%, list=30%, signal=33%	3265/1956/3845/999/5595
hsa05219	Bladder cancer	13	-0.432745	-0.884876	0.575431034482759	0.930565497494631	0.919263082545304	19	tags=46%, list=5%, signal=45%	3265/1956/3845/999/5595/1026
hsa00480	Glutathione metabolism	8	0.483885214237236	0.92358027723614	0.576628352490421	0.930565497494631	0.919263082545304	39	tags=38%, list=11%, signal=34%	2877/6241/2539
hsa05120	Epithelial cell signaling in Helicobacter pylori infection	9	-0.450927	-0.881726	0.578189300411523	0.930565497494631	0.919263082545304	105	tags=67%, list=29%, signal=49%	5970/534/3725/1432/1956/9020
hsa04720	Long-term potentiation	7	-0.491934	-0.900237	0.585106382978723	0.930565497494631	0.919263082545304	137	tags=71%, list=38%, signal=45%	5594/5578/3265/3845/5595
hsa04612	Antigen processing and presentation	5	0.517505718845781	0.905728807197088	0.593688362919132	0.930565497494631	0.919263082545304	28	tags=20%, list=8%, signal=19%	3458
hsa04350	TGF-beta signaling pathway	7	-0.485227	-0.887963	0.595744680851064	0.930565497494631	0.919263082545304	30	tags=29%, list=8%, signal=27%	4092/5595
hsa04970	Salivary secretion	2	0.646844847059877	0.941271848126839	0.596194503171247	0.930565497494631	0.919263082545304	53	tags=50%, list=15%, signal=43%	362
hsa04912	GnRH signaling pathway	14	-0.422554	-0.872256	0.603896103896104	0.930565497494631	0.919263082545304	163	tags=64%, list=45%, signal=37%	3725/1432/8398/5594/5578/3265/1956/3845/5595
hsa04141	Protein processing in endoplasmic reticulum	12	0.431765402536104	0.879941567135043	0.608534322820037	0.930565497494631	0.919263082545304	68	tags=33%, list=19%, signal=28%	1649/7494/5034/1965
hsa05210	Colorectal cancer	11	-0.424267	-0.846075	0.610278372591006	0.930565497494631	0.919263082545304	19	tags=27%, list=5%, signal=27%	5594/3845/5595
hsa00010	Glycolysis / Gluconeogenesis	4	-0.549345	-0.894748	0.618110236220472	0.930565497494631	0.919263082545304	81	tags=75%, list=22%, signal=59%	1738/224/5106
hsa04672	Intestinal immune network for IgA production	3	0.596881502454261	0.932256888464895	0.622266401590457	0.930565497494631	0.919263082545304	22	tags=33%, list=6%, signal=32%	3569
hsa04914	Progesterone-mediated oocyte maturation	9	-0.432299	-0.845301	0.62962962962963	0.930565497494631	0.919263082545304	19	tags=56%, list=5%, signal=54%	64506/1432/5594/3845/5595
hsa00330	Arginine and proline metabolism	4	-0.537946	-0.876182	0.62992125984252	0.930565497494631	0.919263082545304	55	tags=50%, list=15%, signal=43%	224/2805
hsa00270	Cysteine and methionine metabolism	3	-0.588828	-0.906132	0.63872255489022	0.932965529614928	0.921633964477904	11	tags=67%, list=3%, signal=65%	1036/2805
hsa05221	Acute myeloid leukemia	11	-0.409383	-0.816395	0.650963597430407	0.934601113172542	0.923249682648179	107	tags=36%, list=30%, signal=26%	3265/3845/5467/5595
hsa04964	Proximal tubule bicarbonate reclamation	2	-0.611871	-0.877757	0.66351606805293	0.934601113172542	0.923249682648179	16	tags=50%, list=4%, signal=48%	5106
hsa00071	Fatty acid degradation	5	0.481077645828566	0.841973076736835	0.664694280078895	0.934601113172542	0.923249682648179	42	tags=40%, list=12%, signal=36%	2182/2180
hsa04664	Fc epsilon RI signaling pathway	11	-0.391406	-0.780545	0.691648822269807	0.934601113172542	0.923249682648179	156	tags=64%, list=43%, signal=37%	1432/8398/5594/5578/3265/3845/5595
hsa04110	Cell cycle	9	-0.407425	-0.796664	0.699588477366255	0.934601113172542	0.923249682648179	18	tags=100%, list=5%, signal=97%	7040/5925/1029/7157/2932/4193/472/1026
hsa04722	Neurotrophin signaling pathway	15	-0.378076	-0.782486	0.7	0.934601113172542	0.923249682648179	19	tags=53%, list=5%, signal=53%	468/4217/3725/1432/5594/3265/3845/5595
hsa00591	Linoleic acid metabolism	2	-0.586111	-0.840803	0.714555765595463	0.934601113172542	0.923249682648179	152	tags=100%, list=42%, signal=58%	246
hsa04972	Pancreatic secretion	2	-0.586111	-0.840803	0.714555765595463	0.934601113172542	0.923249682648179	152	tags=100%, list=42%, signal=58%	5578
hsa00590	Arachidonic acid metabolism	9	-0.398549	-0.779308	0.722222222222222	0.934601113172542	0.923249682648179	6	tags=33%, list=2%, signal=34%	246/247/8644
hsa04660	T cell receptor signaling pathway	14	-0.37375	-0.771514	0.722943722943723	0.934601113172542	0.923249682648179	24	tags=36%, list=7%, signal=35%	3265/3845/9020/5777/5595
hsa04120	Ubiquitin mediated proteolysis	7	0.411738922532836	0.766066512768317	0.75	0.934601113172542	0.923249682648179	94	tags=43%, list=26%, signal=32%	8651/4734/5371
hsa05217	Basal cell carcinoma	3	0.506858664491389	0.791652077518393	0.757455268389662	0.934601113172542	0.923249682648179	133	tags=67%, list=37%, signal=43%	7157/2932
hsa04145	Phagosome	8	0.402203709610164	0.767676718977073	0.770114942528736	0.934601113172542	0.923249682648179	29	tags=12%, list=8%, signal=12%	4688
hsa04974	Protein digestion and absorption	3	0.499121897686977	0.77956818127064	0.771371769383698	0.934601113172542	0.923249682648179	70	tags=67%, list=19%, signal=54%	6520/6510
hsa04114	Oocyte meiosis	5	0.423529489995064	0.741253373279795	0.773175542406312	0.934601113172542	0.923249682648179	23	tags=20%, list=6%, signal=19%	6790
hsa00310	Lysine degradation	3	-0.492145	-0.757349	0.786427145708583	0.934601113172542	0.923249682648179	55	tags=67%, list=15%, signal=57%	23067/224
hsa05130	Pathogenic Escherichia coli infection	3	-0.492738	-0.758261	0.786427145708583	0.934601113172542	0.923249682648179	121	tags=67%, list=33%, signal=45%	5578/999
hsa05110	Vibrio cholerae infection	2	-0.535878	-0.768742	0.795841209829868	0.934601113172542	0.923249682648179	121	tags=100%, list=33%, signal=67%	5578
hsa04310	Wnt signaling pathway	8	-0.370056	-0.699962	0.797916666666667	0.934601113172542	0.923249682648179	232	tags=100%, list=64%, signal=37%	2932/5599/5601/8324/3725/5578/5467
hsa00250	Alanine, aspartate and glutamate metabolism	3	-0.48467	-0.745846	0.800399201596806	0.934601113172542	0.923249682648179	11	tags=33%, list=3%, signal=33%	2805
hsa04115	p53 signaling pathway	11	0.376663701688875	0.756896051490525	0.801869158878505	0.934601113172542	0.923249682648179	34	tags=18%, list=9%, signal=17%	6241/637
hsa01100	Metabolic pathways	40	0.30918456643071	0.787991534589639	0.802744425385935	0.934601113172542	0.923249682648179	47	tags=25%, list=13%, signal=24%	29968/5743/191/6241/2182/2539/440/2180/27165/2027
hsa04150	mTOR signaling pathway	12	0.366149154588574	0.746215095052455	0.805194805194805	0.934601113172542	0.923249682648179	14	tags=8%, list=4%, signal=8%	54541
hsa04670	Leukocyte transendothelial migration	7	0.375214346845752	0.698110211345988	0.81390977443609	0.936356377669838	0.924983628143484	29	tags=14%, list=8%, signal=13%	4688
hsa04920	Adipocytokine signaling pathway	15	0.337826968500015	0.718114037365702	0.838768115942029	0.947729095283225	0.936218215583429	42	tags=20%, list=12%, signal=18%	6513/2182/2180
hsa02010	ABC transporters	2	0.495935651346291	0.721672699746341	0.839323467230444	0.947729095283225	0.936218215583429	91	tags=50%, list=25%, signal=38%	4363
hsa00562	Inositol phosphate metabolism	2	0.481813078864697	0.701121898483137	0.845665961945032	0.947729095283225	0.936218215583429	111	tags=50%, list=31%, signal=35%	5290
hsa05223	Non-small cell lung cancer	11	-0.314878	-0.627931	0.875802997858672	0.966029723991507	0.954296569449101	121	tags=55%, list=33%, signal=37%	5594/5578/3265/1956/3845/5595
hsa04916	Melanogenesis	10	-0.317341	-0.628177	0.876857749469214	0.966029723991507	0.954296569449101	19	tags=50%, list=5%, signal=49%	5594/5578/3265/3845/5595
hsa04530	Tight junction	6	-0.340251	-0.603111	0.893004115226337	0.970699432892249	0.958909561237688	121	tags=67%, list=33%, signal=45%	5728/5578/3265/3845
hsa05416	Viral myocarditis	2	-0.445215	-0.638681	0.896030245746692	0.970699432892249	0.958909561237688	28	tags=50%, list=8%, signal=46%	857
hsa05160	Hepatitis C	29	0.27780846079549	0.673726901722305	0.904599659284497	0.971883931462683	0.960079673185809	50	tags=14%, list=14%, signal=13%	3444/3441/3445/3452
hsa00564	Glycerophospholipid metabolism	2	0.416666666666667	0.606322528762261	0.923890063424947	0.984101174345077	0.972148528502829	212	tags=100%, list=59%, signal=42%	56894/8398
hsa05212	Pancreatic cancer	15	-0.279307	-0.578069	0.931111111111111	0.984101174345077	0.972148528502829	19	tags=20%, list=5%, signal=20%	1956/3845/5595
hsa04370	VEGF signaling pathway	12	0.282516741008187	0.575771523990605	0.940630797773655	0.985280625473693	0.973313654314093	18	tags=8%, list=5%, signal=8%	5743
hsa05145	Toxoplasmosis	14	0.278626103863957	0.582616014666122	0.95	0.985280625473693	0.973313654314093	52	tags=14%, list=14%, signal=13%	3458/8651
hsa04070	Phosphatidylinositol signaling system	3	0.331476323119777	0.517726021531566	0.956262425447316	0.985280625473693	0.973313654314093	243	tags=100%, list=67%, signal=33%	5290/5728/5578
hsa04010	MAPK signaling pathway	28	0.238842828885832	0.578074718384263	0.969387755102041	0.985280625473693	0.973313654314093	8	tags=4%, list=2%, signal=4%	3553
hsa05016	Huntington's disease	7	0.264312190075029	0.49176967892023	0.971804511278195	0.985280625473693	0.973313654314093	78	tags=29%, list=22%, signal=23%	10488/7019
hsa05200	Pathways in cancer	40	0.234489151708113	0.597621895013015	0.97770154373928	0.985280625473693	0.973313654314093	34	tags=10%, list=9%, signal=10%	5743/3569/6513/637
hsa05211	Renal cell carcinoma	13	-0.204261	-0.417673	0.995689655172414	0.995689655172414	0.983596258550887	19	tags=38%, list=5%, signal=38%	2271/3265/3845/2034/5595

## Sheet: Table S6
ID	B_cells_naive_CIBERSORT	B_cells_memory_CIBERSORT	Plasma_cells_CIBERSORT	T_cells_CD8_CIBERSORT	T_cells_CD4_naive_CIBERSORT	T_cells_CD4_memory_resting_CIBERSORT	T_cells_CD4_memory_activated_CIBERSORT	T_cells_follicular_helper_CIBERSORT	T_cells_regulatory_(Tregs)_CIBERSORT	T_cells_gamma_delta_CIBERSORT	NK_cells_resting_CIBERSORT	NK_cells_activated_CIBERSORT	Monocytes_CIBERSORT	Macrophages_M0_CIBERSORT	Macrophages_M1_CIBERSORT	Macrophages_M2_CIBERSORT	Dendritic_cells_resting_CIBERSORT	Dendritic_cells_activated_CIBERSORT	Mast_cells_resting_CIBERSORT	Mast_cells_activated_CIBERSORT	Eosinophils_CIBERSORT	Neutrophils_CIBERSORT	P-value_CIBERSORT	Correlation_CIBERSORT	RMSE_CIBERSORT
GSM1092909	0	0.0673208747699524	0	0.0840034970470663	0	0.0273018209879671	0.170767115864646	0.0905307258984463	0	0.0846302015724559	0.0206302720925664	0	0	0	0.0384496560728206	0.0486688608989423	0.0392432476873554	0	0	0.24159654922807	0.0868571778797108	0	0.005	0.245718293737788	0.984381578662813
GSM1092911	0	0.0674082640464315	0	0.078712099976848	0	0.00490739878520015	0.165989191276844	0.106691486674273	0	0.0846938746506804	0.0445407541508433	0	0	0	0.038183426662057	0.0541436876174046	0.0370889213115096	0	0	0.228947010207205	0.0886938846407031	0	0.005	0.253305188156029	0.981496956985304
GSM1092913	0	0.0934491296775897	0	0.0745135355397157	0	0	0.160856972349095	0.098557980613445	0	0.164420829389655	0	0	0	0	0.0269682577272231	0.0575753998360938	0.0336708667841864	0	0	0.21352685679093	0.076460171292066	0	0	0.269482346617667	0.975345833934542
GSM1092916	0	0.138314373768971	0.00447406414781302	0.0775564809412627	0	0	0.149462662489447	0.0914135603662309	0	0.12844121836488	0	0.00256825626503343	0	0	0.022122547113142	0.0639841327676237	0.035474948183776	0	0	0.210695255256234	0.0754925003355869	0	0.005	0.254401486004974	0.978884432975768
GSM1092917	0	0.109604223909325	0	0.086522109809526	0	0	0.171087505260545	0.0657667830916928	0	0.115931168205288	0	0	0	0	0.0302654119213297	0.0594417943492561	0.0409860858017596	0	0	0.230651232580065	0.0897436850712136	0	0	0.262514783871776	0.975683724826749
GSM1092920	0	0.0562290795166596	0	0.0877658993468966	0	0	0.188066907281686	0.0812990600529166	0	0.095437280941212	0.0451966728667163	0	0	0	0.0326930892820693	0.0577986350138684	0.0377917628697114	0	0	0.219638765917414	0.0980828469108506	0	0.005	0.257356968611335	0.980453247998134
GSM1092922	0	0.0672666812195874	0	0.0766595826701229	0	0	0.179347679726219	0.10364741665909	0	0.138753705314689	0	0	0	0	0.0374096723510387	0.0403156440629459	0.0362251758649805	0	0	0.233369244756876	0.0870051973744499	0	0	0.265291891856246	0.977344078687596
GSM1092924	0.000940689897946257	0.0533123286873536	0	0.101045027392623	0	0	0.183829245568818	0.081587732756191	0	0.114948314403226	0	0	0	0	0.0381767652134602	0.0510592150350817	0.0397360363005584	0	0	0.243823877443592	0.0915407673011499	0	0	0.267442135917413	0.975993544008596
GSM1092925	0	0.0664761601936616	0	0.0978970485986064	0	0	0.201120520417757	0.10736475307736	0	0.0801296678004301	0.0247052026046124	0	0	0	0.0351722384334297	0.048257710934164	0.0360321292048236	0	0	0.22093732209196	0.0819072466431953	0	0	0.272336371923035	0.973010139967641
GSM1092928	0	0.0788224986047053	0	0.0790003435521744	0	0	0.18373716693416	0.0859879408351825	0	0.119360945857189	0.0354403229603541	0	0	0	0.0333764109774973	0.0704004426453109	0.0351396577773023	0	0	0.204164962407155	0.0745693074489696	0	0	0.26413095159916	0.976837446822431
GSM1092929	0	0.0560434243172958	0	0.0774975164512331	0	0	0.178054930732003	0.0696597296961781	0	0.140379069654504	0.00630016079632954	0	0	0	0.0366419441438375	0.0540079832093385	0.0395117562520588	0	0	0.248350326938487	0.0935531578087352	0	0.005	0.257745712555358	0.980995813223087
GSM1092931	0	0.0543136746675091	0	0.0824292752314645	0	0	0.182426878075336	0.0949502950083984	0	0.0762689209945844	0.0793955882355248	0	0	0	0.0304603134991322	0.0640948860478838	0.0354422420389495	0	0	0.216913627540724	0.0833042986604934	0	0.005	0.25332559467547	0.983306277576988
GSM1092933	0	0.0618995165673041	0	0.0767118361524999	0	0	0.179103132768872	0.0859317513376678	0	0.117219076324323	0.0194282165036982	0	0	0	0.0358706241397091	0.0608341563642723	0.0401878080837092	0	0	0.23505677438209	0.0877571073758534	0	0.005	0.242765317954782	0.9861914737761
GSM1092934	0	0.0721691577319578	0	0.0903717557545315	0	0.0183466751623284	0.172592747088737	0.0975794112597931	0	0.0897591791124039	0.0248927120116792	0	0	0	0.038012357655127	0.0415779858940924	0.0385985546520965	0	0	0.225603822966742	0.0904956407105106	0	0.005	0.251835265187422	0.982003815560865
GSM1092936	0	0.0968390931080117	0	0.086981377124623	0	0	0.162452613394915	0.0808615731726051	0	0.0865083195124271	0.0244970496902635	0	0	0	0.0388468941408628	0.0559400877226834	0.039236264052766	0	0	0.24001374660757	0.0878229814732724	0	0	0.265311805995068	0.974887182384415
GSM1092937	0	0.059535431995251	0	0.0901202592578461	0	0	0.172402641283267	0.096104550061484	0	0.0921581316209522	0.0335939045425143	0	0	0	0.028865735347532	0.0560160407955909	0.0383776623439608	0	0	0.238011369819261	0.0948142729323405	0	0.005	0.251589004129083	0.982798946190687
GSM1092939	0	0.0731909929089812	0	0.0794730594962995	0	0.0115952640438055	0.169198771803768	0.104883137607053	0	0.0952818716645124	0	0	0	0	0.0396318576005833	0.0381718814285002	0.0391824195425707	0	0	0.255381686087418	0.0940090578165089	0	0.005	0.250537697789379	0.982451502415443
GSM1092941	0.00390387084587411	0.0586323797670434	0	0.0721174577990518	0	0.00719618058733478	0.16021353361272	0.131315144311035	0	0.112944098968022	0	0	0	0	0.0331105912661084	0.0819116511760362	0.0367110904217917	0	0	0.229746352988368	0.0721976482566146	0	0.005	0.244236656967915	0.984504824183419
GSM1092944	0	0.0616487045502464	0	0.092771856401232	0	0	0.18258738468719	0.0794522679173087	0	0.0852119378899119	0.0447745747323148	0	0	0	0.0411991545834522	0.0459964729028382	0.040439092837226	0	0	0.227823760060639	0.0980947934376406	0	0.005	0.258092683046324	0.97988870431164
GSM1092945	0.0132878369268941	0.0419573628120558	0	0.0949967474254052	0	0.0184036739012456	0.193787913128431	0.103129120429526	0	0.07901191288883	0.0163558986974239	0	0	0	0.0362794288688445	0.0570656083769456	0.0374467540840284	0	0	0.221632083364761	0.0866456590956099	0	0.005	0.252426794325449	0.98127277197569
GSM1092946	0	0.0658972596009809	0	0.0774891232196917	0	0	0.176304326933862	0.0724807577459788	0	0.100136932422985	0.0491232095959803	0	0	0	0.0332514467140698	0.0631093395709088	0.0382803849200406	0	0	0.236575228783922	0.0873519904915799	0	0.005	0.25830822560691	0.98008721556178
GSM1092948	0	0.0750656060513769	0	0.0727651169076174	0	0	0.181884488929516	0.0772216116231879	0	0.106348618445408	0.0422359850079559	0	0	0	0.0351291763832914	0.062468851043057	0.0393478482667093	0	0	0.222014789911982	0.0855179074298985	0	0.005	0.243679078365293	0.985501733441545
GSM1092953	0.0123600336999496	0.0331148555869285	0	0.0741952460152179	0	0	0.216905410237422	0.0591720220418242	0	0.117697182732715	0	0.0115061171600799	0	0	0.0381053262132383	0.0717139909369588	0.0369411995667336	0	0	0.242618713427059	0.0856699023818729	0	0	0.277806211715988	0.971377181628107
GSM1092956	0	0.0519968804493384	0	0.0795778396772911	0	0	0.175255591187865	0.0852962458407721	0	0.076876434737591	0.053496466753464	0	0	0	0.0345661540912284	0.0621666206212511	0.0368580608124335	0	0	0.249955172477516	0.0939545333512486	0	0	0.265243340703839	0.977184955418658
GSM1092959	0	0.0662279240133029	0	0.105528860357996	0	0	0.174222827614509	0.0894908982247942	0	0.0777432095314627	0.0349450490571076	0	0	0	0.0379229901208397	0.0477347470099635	0.0401060739132495	0	0	0.230085054249292	0.0959923659074826	0	0.005	0.258393748988388	0.979237524192686
GSM1092961	0	0.102453459230093	0.00220729021694284	0.0909433404959683	0	0.0291057019010062	0.156727650905526	0.056937729164531	0	0.120441319408575	0	0.0117642929855575	0	0	0.0321578887452208	0.0505123121825442	0.0381320156466919	0	0	0.230916709932327	0.0777002891850165	0	0.005	0.251223315630814	0.9821748284416
GSM1092962	0	0.0871179546176724	0	0.0779806230648379	0	0	0.1671457620327	0.0749638455465065	0	0.122465339036522	0	0.0144080548312837	0	0	0.0423454971161893	0.0400856902489167	0.0436497443732068	0	0	0.243226312150717	0.0866111769814475	0	0.005	0.243394140483153	0.986008476600565
GSM1092964	0	0.0938931436910603	0	0.073777100832838	0	0.0108278812253242	0.167591442608761	0.08125262003334	0	0.15938474869801	0.0106811425515294	0	0	0	0.0315067547124801	0.0643749706819227	0.0345787904311606	0	0	0.194122726585073	0.0780086779485011	0	0	0.265492408725939	0.976656046323574
GSM1092966	0	0.0724928300088957	0	0.0746238305583626	0	0.0303355884534591	0.151303644975514	0.119738859331299	0	0.085186864315827	0	0.00862331275207422	0	0	0.0375690082798702	0.0673900833868572	0.03678960654991	0	0	0.233902874708055	0.0820434966798753	0	0.005	0.251068345782242	0.981105636615508
GSM1092968	0	0.0489817830286626	0.0516017813950621	0.0942022282270725	0	0	0.16294072852552	0.0839935002689407	0	0.0986331629141339	0.0900199059812478	0	0	0	0.0377015864536049	0.0236461448471394	0.0614812014699564	0	0	0.1948905220521	0.0322324525523916	0.0196750022841679	0.005	0.256312400819464	0.982004845850956
GSM1092970	0.00831705055361991	0.0483453910109769	0	0.0907184582963712	0	0	0.19913255050279	0.103608404188192	0	0.0909994128452965	0.0220606758349679	0	0	0	0.0389941970390221	0.0420348892189156	0.0371222030540918	0	0	0.225457211506512	0.0932095559492441	0	0.005	0.255815965829874	0.980732888203585
GSM1092974	0.0154700370910798	0.035541956545304	0.0656808562386417	0.0608079676502109	0	0	0.162136751668601	0.0928153636874293	0	0.127590808338119	0.101425836433769	0	0	0	0.0306211161395577	0.026051304829823	0.0376659556405353	0	0	0.183746169700861	0.0350460630380846	0.025399812997984	0.005	0.257192048528272	0.983583178147564
GSM1092975	0	0.0613667443974893	0.0518019450220788	0.098198224647162	0	0	0.149480630037086	0.0796800287630776	0	0.100221910273179	0.0944549650097986	0	0	0	0.0425484025698182	0.0207445285655428	0.0501748748030658	0	0	0.194917716763537	0.0226564124700767	0.0337536166780883	0.005	0.242889428614394	0.988726055717887
GSM1092976	0	0.0990545857497718	0	0.0699619771622259	0	0	0.148801136633833	0.0997256824488729	0	0.154930965835224	0	0	0	0	0.0420791807788345	0.0724148673169513	0.0331925306108756	0	0	0.205053643764064	0.0747854296993465	0	0	0.265244274065185	0.975657309101344
GSM1092978	0.00404734219995761	0.0578912315598617	0	0.077333498272212	0	0.0226068772865809	0.177714340762597	0.112837784357339	0	0.0852279926000781	0.0170542910178446	0	0	0	0.040939453529719	0.0419672037619446	0.036394181931231	0	0	0.234042517496602	0.0919432852240337	0	0.005	0.254688715343057	0.98071240170422
GSM1092981	0.00888143357739313	0.0440515614059429	0	0.0849741205283076	0	0	0.201670562844001	0.0619481700746559	0	0.14461098232642	0	0	0	0	0.0496747680658636	0	0.0374065988737684	0	0	0.274565982498832	0.0922158198048162	0	0	0.28036932916481	0.974101373016824
GSM1092983	0	0.0512914267381639	0.0246317746440417	0.07237882831719	0	0.016017046249483	0.158470259879252	0.0790652950185278	0	0.119415119672342	0	0.0283599574301973	0	0	0.0297889703148193	0.0625605086524447	0.0373171574212933	0	0	0.236690538022146	0.0840131176400994	0	0.005	0.244099613432515	0.985629492421721
GSM1092984	0	0.0767084528674212	0	0.0891464593991616	0	0.0296371305921963	0.171958823847264	0.103220776696042	0	0.0942155952237838	0	0	0	0	0.0332731204778551	0.0612949569294859	0.0370801850401754	0	0	0.22080833855241	0.0826561603742041	0	0.005	0.243591601463694	0.984221880567026
GSM1092986	0	0.0551638664127753	0	0.0875350303664319	0	0	0.175128514282493	0.0805076726255119	0	0.091301168569063	0.0498387801030326	0	0	0	0.0396536168713413	0.045395527051892	0.0375260378739032	0	0	0.234973944160801	0.102975841682755	0	0	0.263772997664329	0.978373170267295
GSM1092988	0	0.0625800915253884	0	0.0793617889843487	0	0	0.175574706896264	0.0724516068420026	0	0.140892374897635	0	0	0	0	0.0364801040274448	0.0736858556496334	0.0380112230604956	0	0	0.242469200060508	0.0784930480562788	0	0.005	0.250780853392883	0.982985871320458
GSM1092991	0.0105934437339003	0.0596616933152262	0	0.0871312939713278	0	0.01044226986523	0.195035246593573	0.0923680108319521	0	0.113646813243545	0.0194906440058498	0	0	0	0.0400964898490991	0.0319785050071362	0.0363442485553923	0	0	0.216679805726577	0.0865315353011903	0	0.005	0.257862474067236	0.98053222237856
GSM1092994	0	0.0563473860768861	0	0.0837000993382875	0	0.0345524831815714	0.175437001974034	0.113261173610514	0	0.0892972395640945	0.00833239945957224	0	0	0	0.0344834770808935	0.0503931321593107	0.0368890275788111	0	0	0.225655079096963	0.0916515008790611	0	0.005	0.244074757770068	0.985236836168123
GSM1092995	0.00669440289837104	0.0537849213157447	0	0.0821125198299573	0	0	0.193547028883233	0.0921081618674061	0	0.134968052380832	0.00433724244820743	0	0	0	0.0393151608610703	0.0287135976037931	0.0379850363499556	0	0	0.232150917735245	0.0942829578261853	0	0	0.261541796249085	0.979616274229327
GSM1092997	0	0.0762534082082185	0	0.0777887183717841	0	0.000685936006843867	0.186913052271413	0.0931700760675181	0	0.154430420854804	0.00237050824988824	0	0	0	0.0385396475274116	0.0330742139131414	0.0328147228214737	0	0	0.216065421821509	0.0878938738859947	0	0	0.262194249585002	0.979396936175085
GSM1092999	0	0.0651412582022418	0	0.0977324439291023	0	0.043032340639122	0.16835591172704	0.048320176192279	0	0.0877196634336591	0.0350508362728799	0	0	0	0.0336890140552517	0.0489432647657938	0.0421923385198171	0	0	0.251436430385824	0.0783863218769891	0	0.005	0.250203403420198	0.984002282553274
GSM1093001	0	0.0633545336918916	0	0.0827170523168003	0	0	0.18310348325462	0.101088897527473	0	0.129280629352202	0	0	0	0	0.0367417912228551	0.049937152126729	0.0379024169657986	0	0	0.22351085621989	0.0923631873217401	0	0.005	0.260246762892381	0.978719483825432
GSM1093003	0	0.0664520322392936	0	0.0921642536678999	0	0	0.168117866137786	0.109990330089925	0	0.100992682146053	0	0.0112956128902212	0	0	0.0358965945745067	0.0507937959027293	0.0385016726454495	0	0	0.23360735377871	0.092187805927427	0	0	0.266180423312289	0.975907982076414
GSM1093005	0.0062435729439023	0.0495335374825695	0	0.0878098776300135	0	0.0336431962942192	0.185722912118526	0.0929655833406367	0	0.101990390540088	0.0168389839090773	0	0	0	0.046371014070965	0.034685507590461	0.0363308309208415	0	0	0.22429690633643	0.0835676868222694	0	0.005	0.258128077697776	0.980518233108065
GSM1093006	0.0066706350948358	0.0460753813965372	0	0.0849521690426821	0	0	0.194222309602634	0.0963898269395797	0	0.109852852799044	0.0209315645780289	0	0	0	0.0408034846143096	0.0529011304113369	0.0372675084472029	0	0	0.218727892414983	0.0912052446588247	0	0.005	0.260008971417098	0.979048998715213
GSM1093008	0	0.0628188485019275	0	0.0834203576585612	0	0	0.167928511382794	0.0935316542940272	0	0.115829273968845	0	0.0166859135082301	0	0	0.0392575500245707	0.0532737197065711	0.0392210665338714	0	0	0.239047706578233	0.0889853978423685	0	0.005	0.25471758360418	0.981580495871985
GSM1093010	0.0461213361468164	0	0.077736788794099	0.102232519775981	0	0	0.143778187621489	0.0989891125378237	0	0.0864816598011878	0.0919144387820827	0	0	0	0.031105788625556	0.0155121531060022	0.0421174220208243	0	0	0.194959576079433	0.0322833241502812	0.0367676925584234	0	0.264130957980289	0.978040932590318
GSM1093013	0.00506076767209513	0.0527664352152193	0	0.08165751204586	0	0.0327631713881846	0.184267789752906	0.0871925910729733	0	0.112319574939281	0.022199749724781	0	0	0	0.0382169740175445	0.0421031946663906	0.0375773096953404	0	0	0.222520145083362	0.0813547847260616	0	0.005	0.251274289708592	0.983644044628941
GSM1093014	0.0083650348055238	0.0442610537002892	0	0.0795697872548954	0	0.0301761635249856	0.181706829130979	0.113619670500759	0	0.0823376554415576	0.0387565371809702	0	0	0	0.0345520803641564	0.0532924473499822	0.0361287660122695	0	0	0.209138551888455	0.0880954228451773	0	0.005	0.246985494389499	0.984573992225375
GSM1093016	0	0.0546997384588263	0	0.0829340132914315	0	0	0.179358591654436	0.0870862310215496	0	0.119491628823867	0	0	0	0	0.0402005547891972	0.046828252786385	0.0399216830979299	0	0	0.249047746837798	0.100431559238579	0	0.005	0.251707182143531	0.982828297716131
GSM1093018	0	0.0570422812487368	0	0.0827064290906957	0	0	0.176746713540551	0.10697653039177	0	0.0784244568966917	0.0683815807592283	0	0	0	0.0313123207603608	0.06296668377969	0.0336320298559046	0	0	0.222991974781024	0.078818998895347	0	0	0.261293611787264	0.979444201318985
GSM2982906	0.00172187185010181	0.0587965045779377	0	0.0808234447729317	0	0.0314259905134343	0.178425032751069	0.108539061442798	0	0.101066871201082	0.0168233230362661	0	0	0	0.0360803800173529	0.0417049067965361	0.0375137483039009	0	0	0.220837279331408	0.086241585405182	0	0.005	0.251892415267228	0.982598411578433
GSM2982908	0	0.0625610450828157	0	0.0701137715436739	0	0.053440542628417	0.177104838595402	0.112547094491109	0	0.078157874622196	0.0166782344218844	0	0	0	0.0351950209002762	0.0508883457699364	0.0362907370226253	0	0	0.222981442479594	0.084041052442071	0	0.005	0.250987335689104	0.981767092078531
GSM2982910	0	0.0675870613947056	0	0.085511610290838	0	0.0165722705269605	0.16676786270344	0.116688410112529	0	0.0737577212635779	0.00950423840080629	0	0	0	0.0342178550354787	0.0678409870267751	0.0393567908026232	0	0	0.231470959714743	0.0907242327275221	0	0.005	0.253945605524434	0.979456045807772
GSM2982912	0	0.0788324024270764	0	0.0812524977544795	0	0.00525664439767148	0.181939320455766	0.101211042898849	0	0.0890968511983165	0.0135388195746927	0	0	0	0.0421904719170057	0.0552094293864401	0.0391131801715537	0	0	0.224744420820294	0.0876149189978543	0	0	0.261278241654748	0.976437624764287
GSM2982914	0	0.0652387748001903	0	0.083322439413591	0	0.0189345950049752	0.17952141319817	0.078812667395309	0	0.0760443298629701	0.0474889146389594	0	0	0	0.0403135472777311	0.052719712161516	0.0359918277552227	0	0	0.240068446178014	0.081543332313352	0	0	0.263300849386927	0.977490200696309
GSM2982916	0.0112531743816496	0.0395613206919234	0	0.0794053001675622	0	0.00187627779362293	0.194352340851046	0.111216909214364	0	0.0982800259984132	0.0324271121582533	0	0	0	0.0375181951659494	0.0369229320110662	0.0371314513942696	0	0	0.224876946455254	0.0951780137166257	0	0.005	0.250550711477301	0.984043560138745
GSM2982918	0	0.0992723858016941	0	0.079448734744094	0	0.020074356830107	0.157400385816833	0.0758370090620587	0	0.107211623959389	0	0.0223625097144766	0	0	0.0357483702425304	0.0797360141869468	0.0367916794261426	0	0	0.210901768323116	0.0752151618926106	0	0	0.268694733043186	0.97328095343609
GSM2982920	0.0372705935372478	0.0169724622366503	0.0847468014518669	0.110001989051111	0	0	0.146995258895997	0.0898163292826094	0	0.0712505263312655	0.0936769652191304	0	0	0	0.0343125116371573	0.0281140495898902	0.0431441371786816	0	0	0.192314404094747	0.0328562293109487	0.0185277421826973	0.005	0.255891721652108	0.980016831483095
GSM2982922	0	0.0448096198354541	0.0654484599312945	0.0934339811545277	0	0	0.191202457594976	0.0699243918604975	0	0.1152020100269	0.044051662133729	0	0	0	0.0362035581276027	0.0127869196483889	0.0652428519451168	0	0	0.208684357345563	0.0259064070446701	0.02710332335128	0	0.27438527721304	0.971702154498242
GSM2982924	0	0.0657539927775091	0	0.075796793508399	0	0.0297444961390148	0.179927527574069	0.0844405955974817	0	0.0905118997331915	0.0262729249357	0	0	0	0.0314726637420908	0.058560818315187	0.0395009753895474	0	0	0.229521816684592	0.0884954956032175	0	0.005	0.253137407014362	0.98091613618754
GSM2982926	0.00866642111575531	0.0468782532755586	0	0.079749619863176	0	0	0.192195573700014	0.0988866452128163	0	0.0989792505220177	0.0185644731719053	0	0	0	0.0357738425743513	0.0622948238619544	0.0375601334472036	0	0	0.225043986807008	0.0954069764482396	0	0.005	0.258981381766415	0.978534812337021
GSM2982928	0	0.0681694898841172	0	0.0737508146158397	0	0.0410347502029616	0.160884783498764	0.0906033342491502	0	0.0812817565990529	0	0.0247433730221707	0	0	0.0445085863797256	0.0432987713027368	0.0352203811791572	0	0	0.261919562922284	0.0745843961440402	0	0	0.269369750497474	0.975353313257215
GSM2982930	0.00248021791719853	0.0468737228231763	0	0.0854212666225429	0	0.0345840456825522	0.185599808373268	0.105784277876256	0	0.0771934157718979	0.0310729256314234	0	0	0	0.0346457934457373	0.0463244525878306	0.0352693082595745	0	0	0.226682419478966	0.0880683455295769	0	0.005	0.255453173403299	0.98122066891812
GSM2982932	0.00564519997036786	0.0494895409924927	0.00067082978721328	0.0801419823752988	0	0	0.207202989014546	0.0587187835010865	0	0.129538682596463	0	0	0	0	0.0454251589823527	0.01965329953826	0.0406141900561775	0	0	0.262147208134293	0.100752135051449	0	0	0.261281497290497	0.980321631145932
GSM2982934	0	0.0639354226189024	0	0.0844171745130612	0	0	0.183050051893715	0.0864249226078131	0	0.115893707164008	0	0	0	0	0.0455940347877034	0.00379792724796362	0.036857960395391	0	0	0.286719110537772	0.0933096882336695	0	0	0.272328943388242	0.976420891785159
GSM2982936	0	0.0461800081369902	0.0665167369651213	0.0849296811994927	0	0	0.193201699308353	0.0694475133894785	0	0.132918722215361	0.0504960104721435	0	0	0	0.0350896113397673	0.0198094250978975	0.0605637587002086	0	0	0.195496044564313	0.026831492263851	0.0185192963470236	0	0.266907637621969	0.975988219149037
GSM2982938	0.0203300560964613	0.0309743668044466	0	0.0694601723883674	0	0	0.199889474071897	0.0810363254582563	0	0.159692026122455	0.0482963356312569	0	0	0	0.0164475290509224	0.0659979094435304	0.0304385397712051	0	0	0.188183515028789	0.0892537501324125	0	0.005	0.24306302136346	0.99118978390842
GSM2982940	0.00109563862060323	0.0567371766540317	0	0.0743568788978346	0	0	0.18029108491417	0.110314492103062	0	0.0952388603480139	0.0594480216078315	0	0	0	0.0321345949720762	0.0754040170612039	0.0319900885795179	0	0	0.200115663912086	0.0828734823295687	0	0.005	0.251553806176102	0.983010055910454
GSM2982942	0	0.0481810607867819	0.0831411648431435	0.109815613143209	0	0	0.134064752526912	0.0847669628807514	0	0.0986498922026669	0.0923985991082536	0	0	0	0.0355727328955514	0.0255456886628336	0.0556242579522892	0	0	0.18567818958979	0.0302981609485214	0.0162629244592966	0.005	0.244163651371979	0.98670726803796
GSM2982944	0.01340186400787	0.0450562672839574	0	0.0872948982911183	0	0	0.192666572340671	0.101533234285019	0	0.116085950374302	0.0347506814830749	0	0	0	0.0370486397631686	0.0392294116463919	0.035512618138572	0	0	0.209020475726111	0.0883993866597447	0	0.005	0.253568925145741	0.98343930998462
GSM2982946	0.00491024267786816	0.0589190007398183	0	0.0908120499327891	0	0.00563566281202116	0.179771752516843	0.115031949266404	0	0.0901757466716276	0	0	0	0	0.0313411171804635	0.0648008739123071	0.0361617847463382	0	0	0.228576701604637	0.0938631179388834	0	0.005	0.254359947285671	0.979893611015591
GSM2982948	0.00103270589108532	0.0671068340363948	0	0.0739859233740305	0	0	0.172550927644922	0.109330237502048	0	0.100955222819895	0.0387501642625104	0	0	0	0.0293014623561468	0.0631277485597681	0.0359663558770396	0	0	0.213883865453945	0.0940085522222146	0	0.005	0.249928619113954	0.982818352196676
GSM2982950	0.0037575396454281	0.05536992830481	0	0.0822055229168223	0	0	0.184665358778835	0.0928511207617583	0	0.102576918010727	0.0600484355505761	0	0	0	0.039249816029031	0.0511915740474386	0.0359466267404118	0	0	0.209188239933986	0.082948919280175	0	0.005	0.258192062108408	0.981367786537256
GSM2982952	0	0.0676099315111529	0	0.0926130626635388	0	0	0.178302566060232	0.0500479981793758	0	0.114072413046137	0.0260703316531726	0	0	0	0.0246419305870639	0.0746064050368255	0.0414983646908274	0	0	0.240236564732614	0.0903004318390596	0	0.005	0.254134578303956	0.981527227867162
GSM2982954	0	0.0575855091808072	0	0.0869162478784195	0	0.00591600389651557	0.173027039636592	0.106517578798002	0	0.082915118041569	0.0656002427615591	0	0	0	0.0378933812681872	0.0540153652779484	0.0366046061718082	0	0	0.205550848777378	0.0874580583112139	0	0.005	0.24983444644971	0.98437208999683
GSM2982956	0.0228434760252538	0.0204202885288381	0.0685902579980572	0.0838797603245121	0	0	0.152648068576509	0.081530509832107	0	0.119287549052124	0.0866863263933502	0	0	0	0.0285690271871437	0.0139012024222738	0.0504107769853771	0	0	0.192273258756153	0.0298446105698288	0.0491148873484721	0.005	0.256821813329955	0.982478951036155
GSM2982958	0	0.0782965290600654	0	0.0849016146279744	0	0	0.177088971401872	0.0760549254497004	0	0.154670226330701	0.00963589911290947	0	0	0	0.0309729194179067	0.0539027745271009	0.0354220549920066	0	0	0.214798046846681	0.0842560382330826	0	0.005	0.254312060878912	0.982488588148461
GSM2982960	0	0.0655078181715315	0	0.0884394080615555	0	0.00585568609610875	0.173822638449689	0.107842306801013	0	0.0797553939137796	0.0428310483590602	0	0	0	0.02241752541287	0.0677464929578195	0.0361763214494131	0	0	0.219782230876003	0.0898231294511566	0	0.005	0.246660979344657	0.984158577495962
GSM2982962	0	0.0619636163214828	0	0.0882236474307355	0	0.00261910525318145	0.180652395761582	0.0758749120175653	0	0.0860386091518065	0.0380937985038884	0	0	0	0.0368798493188286	0.061690442957297	0.0397269174022333	0	0	0.235885202566683	0.0923515033147158	0	0.005	0.24842889995339	0.983435407442394
GSM2982964	0	0.0694177584266209	0	0.0859834000926384	0	0	0.180970458773999	0.0948525659962917	0	0.115910023567322	0	0	0	0	0.0413718645095889	0.0528336586470877	0.0380406233554549	0	0	0.227981823196018	0.0926378234349776	0	0	0.262845685515825	0.976793748351072
GSM3108231	0.00307163399545658	0.0617342751386995	0	0.0948618185059266	0	0	0.176223424866898	0.0985655064735218	0	0.146296233095125	0	0	0	0	0.0455960859612384	0.0488409272407464	0.034322744308672	0	0	0.201700654897621	0.088786695516094	0	0	0.273437130170675	0.973878902561655
GSM3108232	0	0.0851777552064176	0	0.0800980604088651	0	0	0.159927746142748	0.0914659761216563	0	0.126405980863132	0.0265631527597356	0	0	0	0.0239941829673425	0.0626252962108158	0.0346215533551481	0	0	0.218336987074939	0.0907833088891999	0	0.005	0.239962462960826	0.987643685442241
GSM3108233	0.0220209078402036	0.0343265235750828	0	0.0786970657224422	0	0.020157045165825	0.173414114754323	0.086541898612784	0	0.155163957791722	0.0113492777409601	0	0	0	0.0189955429059654	0.0786718005545695	0.0334097984737885	0	0	0.206079424187441	0.0811726426748934	0	0.005	0.244470863594749	0.9874044449631
GSM3108234	0	0.0727324334552686	0	0.0847267417425658	0	0.00504769974673259	0.164894578913553	0.0987436910419785	0	0.104075062794478	0.0464216257834538	0	0	0	0.0259794660514831	0.0654095432566522	0.0364643627383882	0	0	0.210521561827901	0.084983232647545	0	0.005	0.249609394014765	0.983695715033878
GSM3108235	0	0.0596344512020579	0	0.103373133203848	0	0.0203335943708901	0.189292699153886	0.0503482432851038	0	0.114130774376515	0	0	0	0	0.0359682154203334	0.0719283103190667	0.0406133059987769	0	0	0.224746727463051	0.089630545206471	0	0.005	0.258709059784231	0.978574608676418
GSM3108236	0	0.073355035234638	0	0.0850186601142493	0	0	0.160838505402848	0.111542168387295	0	0.100333195864891	0.0325346619327141	0	0	0	0.0267061771988107	0.0608543118963743	0.0386267414167945	0	0	0.223502711312701	0.0866878312386836	0	0.005	0.241634510900843	0.98650325981864
GSM3108237	0.0364889903347742	0.0152707277996311	0.0835036498035368	0.104938559608536	0	0	0.151790931192357	0.0919070115400417	0	0.111373943206396	0.0737246329412654	0	0	0	0.0253852606835728	0.0279452042804169	0.0480705435477208	0	0	0.187136621797761	0.0323768306444648	0.0100870926195267	0.005	0.259949952229826	0.97962644877124
GSM3108238	0.0057251669552047	0.055394033819776	0	0.0854575959034856	0	0	0.183334503848729	0.08791989760613	0	0.105629247356005	0.04070985107707	0	0	0	0.0261924292530422	0.0851301358469169	0.0358147617998723	0	0	0.20798177951949	0.0807105970142784	0	0.005	0.259135368188175	0.979049982469474
GSM3108239	0	0.0684054129394999	0	0.0943843985600123	0	0	0.17707582996774	0.0614923623630252	0	0.113221786175311	0	0.0172279724340839	0	0	0.0440716357526009	0.0608590419598106	0.0403527472583839	0	0	0.232486936471083	0.0904218761184501	0	0	0.274094550431983	0.972536560223647
GSM3108240	0.00654899025458947	0.0571626034224838	0	0.0818418670408291	0	0	0.17196986075711	0.124078064494254	0	0.102860653434816	0.0232211057585363	0	0	0	0.0296043386529331	0.0586686412166183	0.0355966043341243	0	0	0.220715752402201	0.0877315182315052	0	0.005	0.253014987544112	0.981763265702281
GSM3108241	0.00233566696643435	0.0586877096138576	0	0.0826325193075921	0	0	0.169466071823775	0.0910979442196904	0	0.162831314239322	0	0	0	0	0.0410732858699777	0.03445230279031	0.0355081720404848	0	0	0.234507266184865	0.0874077469436915	0	0	0.271730939059717	0.976267114758266
GSM3108242	0.0342445876272826	0.025275517024467	0	0.0863433432739933	0	0	0.214134846980579	0.0946194237159241	0	0.111554826043298	0.00722794551520954	0	0	0	0.0510719058848576	0.0139198223181117	0.0344745535113829	0	0	0.23818311079102	0.0889501173138738	0	0	0.283576474423047	0.970092067713948
GSM3108243	0	0.0763177569417472	0	0.090315747824411	0	0.00974702339659068	0.157600472217159	0.106415423630451	0	0.088650740354675	0.0345199478305353	0	0	0	0.0421530344967559	0.0568195508610508	0.0360585551613864	0	0	0.217186371426722	0.0842153758585159	0	0.005	0.255958062969098	0.979856398930137
GSM3108244	0.0187178694887886	0.0382766731237335	0	0.078158277330102	0	0	0.162329878738598	0.127744188364444	0	0.0832551480083815	0.0743035714505686	0	0	0	0.0263494040814142	0.0593688949406617	0.0316666177180723	0	0	0.210106688096068	0.0897227886591679	0	0.005	0.246506807642207	0.986737594486849
GSM1092910	0.0170566358395327	0.035593063923961	0	0.0749297170470824	0	0.0116177475197404	0.208940761140144	0.0848173127336318	0	0.11385332738598	0	0.0228257323057863	0	0	0.0450516319696324	0.0243403504000812	0.0381217328205573	0	0	0.236832485661599	0.0860195012522724	0	0	0.268383403686984	0.977263905238994
GSM1092912	0	0.048291314537192	0.0625812391692156	0.119695761749946	0	0	0.166740107603463	0.0679741235161892	0	0.0980679287439609	0.0599884490466902	0	0	0	0.0392613552717156	0.00933459743320343	0.0551746865636533	0	0	0.210541812075286	0.031494822588358	0.0308538017011263	0	0.27260664467208	0.973670878604507
GSM1092914	0	0.0646097719965614	0.0220068131468508	0.0872484259421036	0	0	0.169673984636079	0.0757474059428486	0	0.12050756564038	0	0	0	0	0.0395362734329156	0.0464766498509569	0.0404778953526989	0	0	0.241544091108454	0.0921711229501518	0	0.005	0.248974701359847	0.982228233517993
GSM1092915	0	0.128212255090589	0	0.0832084819144056	0	0	0.15595322176856	0.0957788255738884	0	0.0740987185887329	0.0589453241955767	0	0	0	0.0292612577012259	0.0667506403367825	0.0363257563838997	0	0	0.202625971201742	0.0688395472445969	0	0.005	0.254699912641308	0.979014744327547
GSM1092918	0.00681987620267022	0.0537745179259887	0	0.0875660780563211	0	0	0.18384617141417	0.0844777029747449	0	0.105339519005097	0	0.021465461922325	0	0	0.046701690945689	0.0290473881824991	0.0408273579652668	0	0	0.248574484183288	0.0915597512219401	0	0	0.276929654795056	0.972744156305602
GSM1092919	0	0.0609592243203121	0	0.0714296556935205	0	0	0.159053597781934	0.0777320245775466	0	0.129362633406431	0	0.0277616586813175	0	0	0.0458085850809675	0.0378731264606042	0.0374217336632453	0	0	0.258955842525835	0.093641917808286	0	0	0.274587841589534	0.974907610075789
GSM1092921	0	0.0614339252623762	0.0192356249990387	0.0816192378647442	0	0	0.179988287973304	0.0600513382238192	0	0.109845119373036	0.00862352170018987	0	0	0	0.0398626448922792	0.0469264436581151	0.0419625221400577	0	0	0.263070480859472	0.0873808530535671	0	0.005	0.248356364815558	0.983178556283148
GSM1092923	0	0.062613519621266	0	0.0870000803911473	0	0.00426786068601361	0.188916907862486	0.0924352424389546	0	0.103591862006848	0	0.00465163363209509	0	0	0.0480378088820084	0.0225779461017278	0.0412978704549162	0	0	0.250685377645893	0.0939238902766434	0	0	0.262249116715412	0.978555090705698
GSM1092926	0.050384371272115	0	0	0.0809043581329086	0	0	0.253448649341736	0.0683188072970512	0	0.10477244074756	0	0	0	0	0.0406073998210138	0.0468964930900086	0.0383946225468915	0	0	0.228819203709034	0.0874536540416814	0	0	0.269461473890485	0.974605353427356
GSM1092927	0.00818943463341033	0.0405169735838853	0	0.0733707160903643	0	0	0.210480950773257	0.084643663595096	0	0.136502838098175	0.0359158146043564	0	0	0	0.026746673851694	0.0483371949219402	0.0349445616183652	0	0	0.210416730271467	0.0899344479579901	0	0	0.264943490441076	0.979358208880887
GSM1092930	0	0.0468544862420682	0.0635318720354531	0.0733560454466125	0	0	0.150347616228788	0.105990492231873	0	0.115843603183559	0.0994353445683641	0	0	0	0.0347325989818227	0.0210728556508426	0.0510476075187248	0	0	0.170930142889243	0.0373874781159015	0.0294698569067486	0	0.264852519926784	0.979128690914291
GSM1092932	0.0340005537205743	0.0173725770509279	0	0.0697723980313568	0	0	0.219177807840557	0.0678744486362493	0	0.106409246041606	0	0.0244252861384944	0	0	0.0390830933442753	0.0326898055567766	0.035605703940931	0	0	0.271542547798895	0.0820465318993558	0	0	0.277238771981361	0.973891174117099
GSM1092935	0.0100098730688162	0.0373848186376936	0	0.0725070672918871	0	0	0.188505407671714	0.0608471986571239	0	0.145650615519169	0.00651768178587898	0	0	0	0.0367502119857046	0.0214155307700496	0.034477666608692	0	0	0.283687141560522	0.102246786442749	0	0	0.275735228032025	0.976073584672526
GSM1092938	0	0.0703513247124108	0	0.0803449729462027	0	0	0.165761128940488	0.0794779917591503	0	0.118340800489012	0	0.0113429675186535	0	0	0.0270440518752488	0.070118771932335	0.0398057306607263	0	0	0.252722723422665	0.0846895357431067	0	0.005	0.250568920166099	0.98291136080901
GSM1092940	0	0.071352960807884	0	0.0651590658765641	0	0.000632868555200467	0.16135848343428	0.116171281178562	0	0.0923293930401734	0.0562903946450179	0	0	0	0.0284022311455687	0.0712798565155442	0.0334207334459423	0	0	0.222436816266988	0.0811659150882753	0	0.005	0.258014675667473	0.979672441911979
GSM1092942	0	0.0856201885004187	0	0.060874711608522	0	0	0.17502684133169	0.0850044279575802	0	0.173962027066615	0	0	0	0	0.0261409437713671	0.0403132359087989	0.0360108423112134	0	0	0.230812744608202	0.0862340369355919	0	0.005	0.241597076636812	0.988636222871561
GSM1092943	0	0.054537698254847	0	0.0877586910939698	0	0.0240917563735369	0.180681705321538	0.0827910953890349	0	0.0971962404898251	0.00716955934953075	0	0	0	0.0390017131963227	0.0517488786783988	0.0399068070364946	0	0	0.248804888401227	0.0863109664152747	0	0.005	0.255954910976384	0.98052704151255
GSM1092947	0	0.0729063560840643	0	0.0627749979219797	0	0	0.185707710008043	0.0843915216203501	0	0.12440499245667	0.0296120770066036	0	0	0	0.0294804180280022	0.0424784882581332	0.0352604695874791	0	0	0.24688296800499	0.0861000010236849	0	0.005	0.257020585551067	0.981461507551983
GSM1092949	0.0429390536419007	0.00547315074108588	0	0.0739721429664253	0	0	0.244489051791349	0.0568000397714752	0	0.102515539777515	0.0300326846811563	0	0	0	0.0437303807812154	0.0258958768302772	0.035843392558192	0	0	0.248347092010467	0.089961594448941	0	0	0.279023146994041	0.972633873160011
GSM1092950	0	0.0738474839060018	0	0.0792937774993315	0	0.0088809246666106	0.163823086286515	0.0563184083969039	0	0.111902174642046	0.0106289429246324	0	0	0	0.0309855164171332	0.0599433528351235	0.0394349856506097	0	0	0.279406054932037	0.0855352918430563	0	0.005	0.247614548727745	0.984930048772741
GSM1092951	0.00337321015246655	0.0483410360465931	0	0.0784031486146104	0	0	0.186538589459448	0.100655478049531	0	0.0896751405508926	0.0432423502474581	0	0	0	0.0397385619694111	0.0543789963097154	0.0369906672196732	0	0	0.236780554810624	0.0818822665695769	0	0	0.273525093406304	0.973558722247438
GSM1092952	0.0189682161744591	0.0347777226187426	0	0.0720855166926615	0	0	0.209815502503362	0.0810484588327039	0	0.109959825249633	0.0383921723141971	0	0	0	0.0437531778710651	0	0.0356706042990165	0	0	0.252076161019107	0.103452642425052	0	0	0.271944685075516	0.977256615393209
GSM1092954	0.000697986084010939	0.0488962404530928	0	0.0927627450866303	0	0	0.191179561740442	0.0808672865796369	0	0.104002674234308	0.0480678663966632	0	0	0	0.0363237044702803	0.0591518305031285	0.0364698656541092	0	0	0.222554879174376	0.0790253596233214	0	0.005	0.259170109717018	0.98092619917762
GSM1092955	0.022495850601031	0.0158260322935172	0.0712071391049864	0.166509137523012	0	0	0.149664092548292	0.0880239193988368	0	0.0788436662892099	0.0704603668847904	0	0	0	0.0315677689981009	0.0148944978794052	0.043782820480492	0	0	0.182637218487365	0.0330772495505286	0.0310102399604336	0	0.279464530671412	0.972376438967608
GSM1092957	0.00639594272033304	0.0458517232975598	0	0.0914417111611687	0.00895847806406286	0	0.204289649476089	0.0433944004532439	0	0.135136037296956	0.000639988060487406	0	0	0	0.0482994467296575	0.0493905352437196	0.0419320507827891	0	0	0.229623027603439	0.0946470091104945	0	0	0.270463577616962	0.974867276905946
GSM1092958	0.0318386362997633	0.0176645786869095	0	0.0743479715552287	0	0	0.215078137160811	0.0746368533922799	0	0.113576518631816	0	0.0210958401867728	0	0	0.0473364042823746	0.0246822289570055	0.0388277593486916	0	0	0.246566054016454	0.0943490174818922	0	0	0.273964568696903	0.974820457946934
GSM1092960	0.0321583417362619	0.0132775240114469	0	0.0715299612382192	0	0	0.229771183459032	0.0645861572102908	0	0.10752661358543	0	0	0	0	0.0332775418913639	0.0582908690196253	0.0368364154432608	0	0	0.271173239313003	0.0815721530920655	0	0	0.270989066670017	0.974948028403805
GSM1092963	0	0.0595153929187917	0.0148099525202237	0.0860569545895389	0	0	0.163112539212255	0.0749514101261001	0	0.121446786828637	0	0.00128718654681843	0	0	0.0408394074948474	0.0574053763613339	0.0411706307635237	0	0	0.252751794647435	0.0866525679904953	0	0.005	0.257770131279011	0.979126054790974
GSM1092965	0.0333941047573898	0.0178469722361114	0	0.0788398700478542	0	0	0.230198478010603	0.0593799733674541	0	0.124846965906891	0	0	0	0	0.0506837525997262	0	0.0391104064909707	0	0	0.262976523230852	0.102722953352147	0	0	0.285126864413406	0.970616559523064
GSM1092967	0.00904050352104485	0.0426099727694625	0	0.0769049676492266	0	0.00884860677211244	0.185514766438104	0.116821432312172	0	0.0893565519466647	0.0452332754625954	0	0	0	0.0433200111230329	0.0467901298131918	0.0358428156419235	0	0	0.215843914223078	0.0838730523273912	0	0.005	0.259600548822025	0.979796129543166
GSM1092969	0	0.0463797298441921	0	0.0760096469840143	0	0	0.201060483555372	0.066824898431319	0	0.1570662799661	0	0	0	0	0.0440301164450269	0.0368887472046648	0.0325106495167261	0	0	0.252922568085782	0.0863068799668032	0	0	0.277472646923011	0.97410656426005
GSM1092971	0.00256971286978632	0.0484654745982398	0	0.0723521463303813	0	0	0.184737093160033	0.0760438704406401	0	0.116580405834742	0.0252138726908399	0	0	0	0.0381769521133894	0.0506243732818321	0.0377037819103312	0	0	0.257472933608981	0.0900593831608037	0	0	0.262135829088827	0.979375296820438
GSM1092972	0.00202563241383114	0.0591072539348162	0	0.0862599738135941	0	0.0158019148307059	0.179727735070665	0.10044613530223	0	0.0880058485992854	0.0310230723807188	0	0	0	0.0399796773526057	0.0413698347241815	0.0394202660084885	0	0	0.225275493747487	0.0915571618213906	0	0.005	0.250302449213314	0.983058591551911
GSM1092973	0.0123245082631758	0.0423914412866552	0	0.0850324535791543	0	0.00642616491920812	0.208801881102378	0.0702257681062898	0	0.106087347103548	0.000823784355579906	0	0	0	0.0530646654639911	0.0557582095280339	0.040723026141628	0	0	0.226988096084974	0.0913526540653829	0	0.005	0.260190520456996	0.977804159556949
GSM1092977	0.00741055052163393	0.0432118473530441	0	0.0933557307670175	0	0	0.190443063077233	0.0809806114568404	0	0.0925538644151327	0	0.0167330642739963	0	0	0.0481923774747685	0.0339718117926046	0.03408769305411	0	0	0.282042655642616	0.077016730171003	0	0	0.28643938616464	0.969507270464287
GSM1092979	0.044527577212822	0.00208889850902821	0.0271976417862602	0.0693002188479835	0	0	0.226807809948445	0.0358150561705837	0	0.139457291001081	0	0	0	0	0.0443116702402078	0.0420665309626302	0.0361219142394667	0	0	0.236930468166839	0.0953749229146519	0	0	0.268137141431862	0.975129108652561
GSM1092980	0.0193587406676343	0.0301771702477421	0	0.0759673466019091	0	0.0145062123478061	0.201644522768413	0.0790049285722134	0	0.130062128900684	0	0.00377061620925517	0	0	0.0504949628269639	0.0118108847565447	0.0378145887426471	0	0	0.252757978788458	0.0926299185697302	0	0	0.27335455274393	0.975651244181919
GSM1092982	0.0258803625575466	0.0256362910776512	0	0.0795145645945194	0	0	0.205806445850022	0.0750641735553917	0	0.182699285415091	0	0	0	0	0.0382028209381967	0.016677394817892	0.0314262026955072	0	0	0.232463623552197	0.0866288349459849	0	0	0.279539133218336	0.975181143860783
GSM1092985	0	0.0619874412798353	0	0.0822602304301725	0	0.04117766837901	0.173048366087024	0.0963430427700581	0	0.0946091479969831	0	0.00646715831360831	0	0	0.0409071618052374	0.0427919555810703	0.0380622655541699	0	0	0.237798074399677	0.0845474874031542	0	0.005	0.256854199682107	0.980066607261045
GSM1092987	0.0123755524667762	0.0224530650800771	0.057037244819797	0.0661159083066364	0	0	0.164067029534094	0.102139214141508	0	0.174232311787586	0.0174424809561644	0	0	0	0.0363581492116951	0.0278931584971507	0.0582375095832924	0	0	0.218683140100787	0.0185145988571432	0.0244506366572919	0	0.262456279840243	0.978913496344893
GSM1092989	0	0.0610911887771371	0	0.075770747234034	0	0	0.187311419953967	0.0697694792599493	0	0.13164497469933	0.0261427940800799	0	0	0	0.0337324687277195	0.0630401945085527	0.0387245348882739	0	0	0.224136788599793	0.0886354092711636	0	0.005	0.243932686124706	0.986523297351134
GSM1092990	0	0.0891599199291999	0	0.0786341737354998	0	0	0.209738070762233	0.0524742214967126	0	0.135929895110919	0	0.00601627841418911	0	0	0.0470415117717796	0.0340426927961849	0.0363985346411215	0	0	0.21892193681361	0.0916427645285501	0	0	0.281934194925319	0.969248209387933
GSM1092992	0.00830139455698559	0.0320627374070668	0.0712782140591835	0.117570548825658	0	0	0.162543421187023	0.0690165923450433	0	0.113784247305737	0.0538949979009257	0	0	0	0.0320486686933449	0.0206941503924143	0.0589340316065149	0	0	0.213084850379053	0.0183554130596496	0.0284307322814002	0	0.267867901265784	0.975962039229433
GSM1092993	0.0046818259654164	0.0377484486489564	0.0668308616607119	0.101738206707506	0	0	0.16257266476228	0.0677737334312848	0	0.138539167508304	0.0430474763199884	0	0	0	0.0406880770200084	0.0269186777135335	0.0617048411877171	0	0	0.215550198962822	0.0208201487399362	0.0113856713715346	0	0.265321378782508	0.977392896867062
GSM1092996	0	0.0910263156725688	0	0.0875961077488176	0	0	0.172190703715184	0.0814566691002434	0	0.107528283524213	0	0.00265441415909248	0	0	0.0331515191992288	0.0517421167576691	0.0401238048227544	0	0	0.239661826570977	0.0928682387292515	0	0	0.267045671642599	0.974482347276805
GSM1092998	0	0.10602710775067	0	0.0700609900150022	0	0	0.16216081690453	0.0635625987690503	0	0.155425477042163	0	0.0053983551907052	0	0	0.0425167528941383	0.0254321692995237	0.0359405665741521	0	0	0.244743280017261	0.0887318855428043	0	0	0.279043018611895	0.971618726505996
GSM1093000	0	0.0577907344752441	0	0.0803073899479832	0	0	0.165740880833916	0.090460182865321	0	0.119603149982809	0	0.00100047961831885	0	0	0.0431973487886431	0.0254399547815339	0.0367185058001478	0	0	0.282079660234736	0.0976617126713464	0	0	0.26795726410645	0.977662763077434
GSM1093002	0.00491390267044752	0.0472702764114206	0	0.0768685172650288	0	0	0.193578310516554	0.07582308160586	0	0.119658298479754	0.00971602111612862	0	0	0	0.030683418731386	0.0554368074139307	0.0376095665502616	0	0	0.255298767698123	0.0931430315411048	0	0.005	0.258221149056686	0.980504765438426
GSM1093004	0.0274087942259445	0.0206180718185842	0	0.0712094412440861	0	0	0.224874113998301	0.0595230891408156	0	0.138264910669497	0	0.000150818301459515	0	0	0.0441018800600713	0.0250495773841919	0.0345017046526317	0	0	0.261934158789125	0.0923634397152923	0	0	0.286248643452833	0.969796765800205
GSM1093007	0	0.0698827766161332	0	0.0763684033106242	0	0	0.167914224589041	0.0737595032462335	0	0.136450104978612	0	0	0	0	0.037497698892939	0.0562924906989578	0.0404603310999802	0	0	0.246093757086293	0.0952807094811856	0	0.005	0.257791711605023	0.979805842800949
GSM1093009	0.0296195232468959	0.0246641026833606	0	0.0802121054783018	0	0	0.230461868250453	0.0790805705892113	0	0.115461339598459	0	9.24986182752492e-05	0	0	0.039639707691307	0.0390119764020855	0.0387094512085434	0	0	0.232119405053753	0.0909274511793539	0	0	0.263103738001761	0.977762285497902
GSM1093011	0.00483646855607854	0.0429728405319417	0	0.0855777465834806	0	0	0.187342674537547	0.059243234443232	0	0.123107063700371	0	0.0161649677229193	0	0	0.0497384732962529	0.0726817052765904	0.0357882494812526	0	0	0.245013850037833	0.077532725832501	0	0	0.277448164202266	0.972189342800526
GSM1093012	0.0325753239029441	0.0205390667865869	0	0.0726780040190123	0	0	0.231214755979248	0.0729457258472335	0	0.135180750144394	0	0	0	0	0.0404239018359197	0.0183336925473365	0.0355595109686667	0	0	0.250460232808296	0.0900890351603633	0	0	0.283466547576931	0.970784026111649
GSM1093015	0.0173336571706967	0.0315972777310363	0	0.0724291772451615	0	0	0.193330518819648	0.0980631440900724	0	0.124984882534203	0.0521506284726197	0	0	0	0.0318713446111422	0.0693575176696651	0.0347439013066401	0	0	0.207476871102268	0.066661079246847	0	0.005	0.234888127447655	0.992530656588087
GSM1093017	0.0234803613675869	0.0187569344506295	0	0.066255145151026	0	0	0.192099886718654	0.103753732692482	0	0.163900671940033	0.0112294475422953	0	0	0	0.0350602264089731	0.0403886322048421	0.0298616987574403	0	0	0.226415061321964	0.0887982014440735	0	0	0.270596090542762	0.977790417773571
GSM1093019	0.0104880043448055	0.0419253903894792	0	0.0705551236395261	0	0	0.193913198658767	0.0830459971135682	0	0.140404287608644	0	0.00124418040954906	0	0	0.0371960806984855	0.0291015924694987	0.036342607143819	0	0	0.263975112925611	0.0918084245982463	0	0	0.262863109760218	0.980130273517119
GSM2982907	0	0.0593776995896202	0	0.0919410100113507	0	0.00717856084285535	0.197470495946643	0.0292830046081301	0	0.103534640233609	0.0460802455261542	0	0	0	0.0422362732788215	0.0528947171086311	0.0432324704718558	0	0	0.241231358024502	0.0855395243578269	0	0.005	0.258979110427293	0.980766533168534
GSM2982909	0.0438932190708098	0.00670205412156659	0.0239990808823391	0.0703241661390002	0	0	0.250773089233497	0.0447236221067602	0	0.119921925192243	0	0.0147874584591349	0	0	0.0373174215825216	0.0403918195798801	0.0384500494382201	0	0	0.229427465900729	0.0792886282932979	0	0	0.267721915353556	0.975452008161386
GSM2982911	0	0.111425471272797	0	0.0829846038530416	0	0	0.150401734933618	0.0801404245464777	0	0.111265921398163	0	0	0	0	0.0378840300040542	0.0356468346336256	0.038477660412302	0	0	0.273633897022014	0.078139421923907	0	0.005	0.258573767053206	0.979296802071063
GSM2982913	0	0.0572972054816086	0	0.0873791425495518	0	0	0.17770679274627	0.0431837685729772	0	0.120137561597246	0.019147017500764	0	0	0	0.0453049067694409	0.0357449664030177	0.0403329396018679	0	0	0.271771280175031	0.101994418602225	0	0	0.263576651692552	0.979632610094623
GSM2982915	0	0.0511258966870118	0	0.0816014532880542	0	0	0.177270104568802	0.076452972631647	0	0.135369761865919	0.0375175354300155	0	0	0	0.0464258557989872	0.0204947306142974	0.0367966282575471	0	0	0.239815562654111	0.0971294982036079	0	0	0.27038967401652	0.978226139201994
GSM2982917	0.0116030231128485	0.0355043221975709	0	0.0796465714748389	0	0	0.176786167682155	0.0775867359881913	0	0.129359928961914	0	0	0	0	0.0461248967375323	0.0120772952288481	0.036181242421582	0	0	0.309072282226755	0.0860575339677646	0	0	0.267031879652936	0.980692835218475
GSM2982919	0	0.0629441181640891	0	0.0800651241917738	0	0	0.18611705680251	0.0679150996123547	0	0.148946486334271	0.0321989586922862	0	0	0	0.0374618850085495	0.0298511669940969	0.0362318256643272	0	0	0.224902742834839	0.0933655357009022	0	0.005	0.257921933353697	0.983261584498764
GSM2982921	0	0.0616901493829454	0	0.0736859896960593	0	0	0.160407175921904	0.0953279570085076	0	0.141818429389715	0	0	0	0	0.0421590281612221	0.0509335023648518	0.0378847790249539	0	0	0.246018610371908	0.0894786779430145	0.000595700734917837	0.005	0.257325889359786	0.980825841695654
GSM2982923	0.00941892547081042	0.0520659084959706	0	0.0827173468738546	0	0.0089144973710868	0.172716308340145	0.10149090664641	0	0.114349942607673	0.0485420210018882	0	0	0	0.0239954039923564	0.0601655349452459	0.031358201486308	0	0	0.207273036248335	0.086991966519917	0	0.005	0.253752330557005	0.983533723793063
GSM2982925	0	0.0543397213550427	0	0.0777607090592391	0	0	0.187812154883955	0.0357087761728527	0	0.127298613626083	0.00957546384130887	0	0	0	0.0388680132540409	0.0420255937245911	0.0394595625691515	0	0	0.289188353894775	0.0979630376189602	0	0.005	0.259315794790119	0.981997036571444
GSM2982927	0.00197422317723879	0.0434929721799498	0.0387527619489552	0.0812368775338164	0.0189590394228121	0	0.188641979607884	0.0391778049913514	0	0.132009306176239	0	0	0	0	0.0369350868193327	0.0392937170402759	0.036845948601976	0	0	0.252247381318381	0.0904329011817875	0	0.005	0.257695970326152	0.979291925313718
GSM2982929	0	0.0645796506550803	0	0.0758362229831119	0	0.0606079948972865	0.159239114374088	0.0736434205968178	0	0.131008033951152	0	0.0143521845355149	0	0	0.0436686463329405	0.0391248151879061	0.0322859264671388	0	0	0.241577581610413	0.0640764084085511	0	0	0.274592066513845	0.974835800556007
GSM2982931	0	0.0610179994611795	0	0.0937893561701605	0	0	0.189262920117029	0.0699940100649484	0	0.119561087023824	0.000369043095371988	0	0	0	0.0440804452140921	0.0297202828381707	0.0424660862595962	0	0	0.249544135352319	0.100194634403309	0	0	0.263081747373132	0.978344584262103
GSM2982933	0	0.0696689625154354	0	0.0904031067033143	0	0	0.193233323747973	0.0892360596253288	0	0.101350829010474	0	0.0130713438805447	0	0	0.0442892028680132	0.0331824196152683	0.0340752022550189	0	0	0.248500678103686	0.082988871674943	0	0	0.291851600778573	0.96555493032666
GSM2982935	0	0.0775121303122561	0	0.0841136113021522	0	0.0132532487895012	0.162145624906098	0.102401312543966	0	0.100146289076859	0.0340972838032005	0	0	0	0.0365342264560046	0.0389215643686167	0.0380296868942709	0	0	0.228762397508782	0.0840826240382925	0	0.005	0.255778388679961	0.981120575982586
GSM2982937	0.00503475497346131	0.0337996677921349	0.0895635228554931	0.0971169924563395	0	0	0.144540120768848	0.0657683537923301	0	0.109991915725422	0.0871017389558249	0	0	0	0.0355884176122465	0.0252059752951362	0.061618607899304	0	0	0.197579078466791	0.0296253155875367	0.0174655378191317	0.005	0.250333075848123	0.983527177156671
GSM2982939	0.00894227525251837	0.0498652053435726	0	0.0819581907121074	0	0.0392075013121956	0.189655234626693	0.0928153360001507	0	0.105339826755506	0.00331888630615433	0	0	0	0.0403720134704228	0.0424072918348648	0.0391321198140132	0	0	0.217347400418513	0.0896387181532883	0	0.005	0.248750848469492	0.983375447951703
GSM2982941	0	0.0621086173431647	0	0.0781990086403597	0	0	0.196470037964833	0.076971850232477	0	0.120835342858601	0	0	0	0	0.0461596306515712	0.0295081300906943	0.0400006204263033	0	0	0.259725601242052	0.0900211605499434	0	0	0.267661343669845	0.976450664210514
GSM2982943	0	0.0874653143495073	0	0.0735549035324621	0	0	0.176711283896408	0.0567987577577622	0	0.115680657211068	0.0135575626730397	0	0	0	0.0415258731934891	0.0272997647519162	0.0393486729798425	0	0	0.266348524566614	0.101708685087891	0	0	0.260965755506962	0.979106829329927
GSM2982945	0	0.069569508763181	0.0287485424136971	0.0817830771770536	0	0.0159360105456929	0.171924132775948	0.010863865042538	0	0.0858401004429871	0.0404800883174797	0	0	0	0.0438050330053527	0.0356718933191896	0.0398962937952965	0	0	0.286528029976391	0.0889534244251927	0	0	0.265137875097787	0.977238183582743
GSM2982947	0.0446727168703282	0.00692598025944557	0	0.0748329940164998	0	0	0.199806487896649	0.103462058276209	0	0.118117738140923	0	0.0298878132097116	0	0	0.0435182329505374	0.035384899598486	0.0356686624848628	0	0	0.22334823318968	0.0843741831066677	0	0	0.271074734851842	0.976270194207303
GSM2982949	0	0.0455887223448744	0.00432132396903988	0.0699047075668834	0	0.0334435908533112	0.167871571660469	0.0165225487745551	0	0.0922673836290859	0.0551023237235977	0	0	0	0.0359261636451892	0.0569341926346073	0.0445667359031668	0	0	0.285293902267738	0.0922568330274823	0	0.005	0.245916330900961	0.987984178112872
GSM2982951	0.010920292407092	0.0300497240953839	0	0.0795313086860548	0	0	0.186220228865776	0.090939351881306	0	0.116881307346374	0	0.00652144526602877	0	0	0.0473041425698976	0.0241139593998304	0.0361272832538672	0	0	0.284542166396707	0.0868487898316827	0	0	0.268353117925633	0.978530442033946
GSM2982953	0	0.0523271028260659	0	0.0787528092050713	0	0	0.206873873452549	0.0609303211149535	0	0.133736554191659	0.0413271455393387	0	0	0	0.0429531013827854	0.0172854229739524	0.0397134792702578	0	0	0.236836737781927	0.0892634522614403	0	0	0.289898990887228	0.969309368721195
GSM2982955	0	0.0764040007132357	0	0.077766808700771	0	0	0.183362694181976	0.0619255500740214	0	0.140978257110995	0.00200911374821347	0	0	0	0.0436550975974137	0.0325750269034041	0.0395827736864598	0	0	0.247886051726678	0.0938546255568318	0	0	0.269505377360548	0.975591542928924
GSM2982957	0	0.079926555836448	0	0.0764764326743495	0	0	0.205537022913947	0.100876438376127	0	0.107462301351671	0.000651401389091544	0	0	0	0.0449055599345087	0.0179136444066249	0.0380890884681873	0	0	0.24334750532893	0.0848140493201146	0	0	0.279135637755157	0.970598725031919
GSM2982959	0	0.0481358423751163	0	0.0742917098123658	0	0	0.217152479567764	0.0708798633603101	0	0.120196015368104	0	0	0	0	0.0431779143046521	0.035961397962247	0.0367324299859645	0	0	0.267740071356086	0.0857322759073906	0	0	0.277895561125195	0.972558210866017
GSM2982961	0	0.0488374186828173	0.0541621011492121	0.139285927645219	0	0	0.17280215453839	0.0820145613044333	0	0.0997059574956164	0.0574618502129472	0	0	0	0.0367351898869171	0.0120221605492455	0.0490191048613784	0	0	0.184778224476589	0.0320697193389085	0.0311056298583258	0	0.271888637191483	0.975295960347036
GSM2982963	0.0194150951754232	0.0308811638103404	0	0.0829438996343632	0	0.00819926580627782	0.208495627884777	0.0933932835730177	0	0.108606244340631	0	0	0	0	0.0446871408666919	0.0291380614922433	0.0360508225767147	0	0	0.256750403517356	0.0814389913221636	0	0	0.278977065061374	0.971876390801833
GSM2982965	0	0.0628571683174382	0	0.073638608535676	0	0	0.190626555067181	0.0666039659097165	0	0.165535080725876	0	0	0	0	0.0423611775093162	0.0234891378496199	0.0350144667948973	0	0	0.252073428034401	0.0878004112558776	0	0	0.290985203549719	0.968039282815546
GSM3108245	0.0168988487183052	0.0255055482510569	0	0.0747187433525152	0	0	0.204216814332233	0.0553962216056021	0	0.11951487031085	0	0	0	0	0.0420438748797899	0.0206443604634181	0.0370227272125432	0	0	0.2955981575164	0.108439833357287	0	0	0.282537450513801	0.972241123178168
GSM3108246	0	0.0794180072381988	0	0.0677057143145783	0	0.000876510381211169	0.186541329843181	0.0898607863773479	0	0.0999802801060634	0.036369627987228	0	0	0	0.0438866933030127	0.0225095623636097	0.0370919958343935	0	0	0.249817089078779	0.0859424031723969	0	0.005	0.244136694450266	0.986792521110866
GSM3108247	0.0139312968163116	0.0352478339099263	0	0.0628747445143423	0	0.0321844782931394	0.234290304324772	0.0716852782834521	0	0.0972530188719697	0	0	0	0	0.0431184310984931	0.0435168673942457	0.0386336369439966	0	0	0.247683155842517	0.0795809537068344	0	0.005	0.248359012025094	0.983746584106633
GSM3108248	0	0.0539991970446684	0	0.0806251971949756	0	0.017629651790249	0.17264780568952	0.0487927639910069	0	0.0935755716586673	0	0	0	0	0.0397308849023679	0.0386777885600761	0.0405627808205057	0	0	0.318960418714959	0.0947979396330041	0	0.005	0.254282527499826	0.984296641566774
GSM3108249	0.0128013977745192	0.0362366623080669	0	0.0698669752259686	0	0.0158771688216436	0.205540725520517	0.0694887548382677	0	0.143229445236668	0	0	0	0	0.0413311154777653	0.00194151998424331	0.0346740129482206	0	0	0.289966072859266	0.0790461490048533	0	0	0.269520911662606	0.979756329003727
GSM3108250	0	0.0755459506077203	0	0.0816731847415088	0	0	0.137495447234694	0.0650602248073674	0	0.096981641622659	0.0284067020515162	0	0	0	0.0336256445733376	0.0476041476319809	0.0404186990149003	0	0	0.300342	0.0928463254933161	0	0.005	0.243207510152061	0.988377806415214
GSM3108251	0	0.0631841427192322	0	0.0669705697101839	0	0	0.225213678072705	0.058090665924002	0	0.127418234236938	0.0100827397094016	0	0	0	0.0432438769074719	0.0294296991023077	0.0410541084853537	0	0	0.242975701981118	0.092336583151286	0	0	0.266311401438805	0.97694997375767
GSM3108252	0.0248639568278007	0.0290679866621649	0	0.0764339431446084	0	0	0.223453772380786	0.066020316195655	0	0.125455350988705	0	0	0	0	0.0428522586749266	0.0413410847010743	0.0400283392702205	0	0	0.240930962132159	0.0895520290218989	0	0	0.279182276434304	0.970970521483486
GSM3108253	0	0.0571603343589162	0.00239477363731333	0.0719537570749197	0	0.00248911621763652	0.201645977147799	0.0831127406884537	0	0.113849470722398	0	0.0105976438202982	0	0	0.0439049542502647	0.0244601795464814	0.0400771335802155	0	0	0.254747111713328	0.0936068072419759	0	0	0.262581108449263	0.978909217951704
GSM3108254	0	0.0898644930233692	0	0.0729416493392114	0	0	0.182430073586149	0.0661035378049142	0	0.0985896427049713	0	0.0316220814294357	0	0	0.0421313817716405	0.0221697427674148	0.0364862053840547	0	0	0.271497708589097	0.0861634835997424	0	0	0.275278729186754	0.973744043316231
GSM3108255	0.0134915630224292	0.0390782673967489	0	0.0843273460468469	0	0	0.210977225322509	0.0451927451345789	0	0.142437284834418	0	0	0	0	0.0510585331830316	0.00966641027011186	0.0409424811326325	0	0	0.261144602474425	0.101683541182268	0	0	0.291486259783649	0.967845785198603
GSM3108256	0	0.0702338753970083	0	0.0762154315703598	0	0	0.197308788708534	0.0871184475228118	0	0.108971931258676	0.00860484815720643	0	0	0	0.0460741374134937	0.0223493624785083	0.041326886422674	0	0	0.250765721894457	0.0910305691762709	0	0	0.27784750770815	0.971463647878604
GSM3108257	0	0.0665549703701341	0	0.0734302065147167	0	0	0.210008605872488	0.0912132599566811	0	0.118510285212435	0.0168077022088249	0	0	0	0.0440448361868144	0.0112398773380757	0.0374253716241003	0	0	0.230733432535862	0.0940096879116974	0.00602176426817031	0	0.279312518499425	0.971583754921864
GSM3108258	0	0.0667794588660223	0	0.0819749072901135	0	0.0105203965344142	0.166669130466181	0.0455485829130234	0	0.0879134910965311	0.0151061005993904	0	0	0	0.0445274510187753	0.0428430588092752	0.0422040350661379	0	0	0.29367105115682	0.102242336183315	0	0	0.262966163592372	0.978705580759334

## Sheet: Table S7
	logFC	AveExpr	t	P.Value	adj.P.Val	qvalue	color	mean_colon adjacent noncancerous tissues	mean_colon cancer
AQP8	-15.908	81.7898200309501	-14.1809	5.61414137606514e-32	2.67373483035102e-28	2.67373483035102e-28	downregulate	89.784	73.876
SCD	1.50335970328255	22.7231975007882	11.2399371829125	5.35256442811776e-23	1.49950518170064e-20	1.49950518170064e-20	upregulate	21.968	23.471
NR5A2	-1.35724	12.8504749023181	-11.2257	5.90474985813128e-23	1.60693549710573e-20	1.60693549710573e-20	downregulate	13.533	12.175
TIMP1	3.79400122545084	66.9460037249128	11.0570258427886	1.89336977215444e-22	4.00763268439357e-20	4.00763268439357e-20	upregulate	65.039	68.833
SLC7A5	1.7401036587865	18.930057653372	10.4799303907088	9.87141865023285e-21	1.23717450846668e-18	1.23717450846668e-18	upregulate	18.056	19.796
SMPD1	-2.14032	39.2439752049374	-10.4683	1.06854618145292e-20	1.3218055036804e-18	1.3218055036804e-18	downregulate	40.32	38.179
TRIB3	2.85759501072158	32.6204470253071	9.94716975765382	3.60745680640838e-19	2.72706556198729e-17	2.72706556198729e-17	upregulate	31.184	34.042
HSD17B11	-2.10063	66.0507920462367	-9.53292	5.68234221779088e-18	3.30183191808067e-16	3.30183191808067e-16	downregulate	67.106	65.006
PRDX6	-1.8232	74.6537273495364	-9.28441	2.91234533277796e-17	1.37327174726288e-15	1.37327174726288e-15	downregulate	75.57	73.747
CXCL2	8.4653325981524	102.329200845918	9.2426259570487	3.8273384586779e-17	1.7442774554501e-15	1.7442774554501e-15	upregulate	98.075	106.541
SLC7A11	0.826687180605388	10.6255718798894	8.91145794076944	3.28086689201275e-16	1.20657363499697e-14	1.20657363499697e-14	upregulate	10.21	11.037
GDF15	4.70429244020701	66.4133813062875	8.90834480102345	3.34731093936511e-16	1.22157611867635e-14	1.22157611867635e-14	upregulate	64.049	68.754
ABCC1	0.298832573201006	8.15648860597871	8.51090855555957	4.22502863567953e-15	1.13980137654371e-13	1.13980137654371e-13	upregulate	8.006	8.305
ETV4	1.94553952783827	36.0629856336574	8.47427132618136	5.32409454779541e-15	1.39702480902896e-13	1.39702480902896e-13	upregulate	35.085	37.031
NOX4	0.991029885927256	16.3944573399209	8.42034861635723	7.47633397981214e-15	1.90406634111526e-13	1.90406634111526e-13	upregulate	15.896	16.887
YAP1	0.733945102995037	17.2932844291544	8.35817551731964	1.10450421598215e-14	2.68377618806887e-13	2.68377618806887e-13	upregulate	16.924	17.658
PSAT1	2.87172196388231	44.0599988068259	8.2813130889587	1.78607541322012e-14	4.14625529038689e-13	4.14625529038689e-13	upregulate	42.617	45.489
NEDD4L	-0.446746	9.55023503776128	-8.20684	2.83984787693448e-14	6.34965986568098e-13	6.34965986568098e-13	downregulate	9.775	9.328
PANX1	0.456895732669226	15.959661374997	8.05792105467589	7.13602486462104e-14	1.47441728493526e-12	1.47441728493526e-12	upregulate	15.73	16.187
NT5DC2	1.75951796783565	34.8704155520531	7.97363	1.19785866711164e-13	2.32849057229355e-12	2.32849057229355e-12	upregulate	33.986	35.746
TSC22D3	-1.21325	35.2771078896322	-7.96897	1.23254484210646e-13	2.39103658270144e-12	2.39103658270144e-12	downregulate	35.887	34.674
MEF2C	-0.578865	12.1085106903605	-7.89808	1.90130005013033e-13	3.57902825642122e-12	3.57902825642122e-12	downregulate	12.399	11.821
DPEP1	3.53057320769098	31.8433005018656	7.88367	2.07583943337256e-13	3.88455218131112e-12	3.88455218131112e-12	upregulate	30.069	33.6
CDKN1A	-1.08974	33.9050463778382	-7.73625	5.07710596575605e-13	8.5895975708395e-12	8.5895975708395e-12	downregulate	34.453	33.363
ACSL4	0.992712983769376	19.0003571375646	7.6332483300862	9.43655555910384e-13	1.50306340636228e-11	1.50306340636228e-11	upregulate	18.502	19.494
EIF2S1	0.497727343305854	29.2034615510976	7.62230482191981	1.00763851407228e-12	1.59166780207935e-11	1.59166780207935e-11	upregulate	28.953	29.451
GOT1	-1.76641	58.9189790658951	-7.47079	2.48647654564757e-12	3.69480329130938e-11	3.69480329130938e-11	downregulate	59.807	58.04
LIFR	-0.33493	7.83050755141125	-7.37814	4.29949707225588e-12	6.12148125758405e-11	6.12148125758405e-11	downregulate	7.999	7.664
KIF20A	2.06850057985879	31.9917270260133	7.35285849316031	4.98915748153838e-12	6.98807660036422e-11	6.98807660036422e-11	upregulate	30.952	33.021
KRAS	-0.371447	22.370323593987	-7.33697	5.47728448771798e-12	7.57200794564786e-11	7.57200794564786e-11	downregulate	22.557	22.186
PPARD	-0.541091	21.0375267376854	-7.2999	6.80756068846185e-12	9.26314507965701e-11	9.26314507965701e-11	downregulate	21.309	20.768
TMBIM4	-0.689032	39.7594308637038	-7.23367	1.00241284835213e-11	1.31878209676161e-10	1.31878209676161e-10	downregulate	40.106	39.417
SLC11A2	0.377717481970631	12.0052366260598	7.10873134491477	2.06908658039759e-11	2.52667303567782e-10	2.52667303567782e-10	upregulate	11.815	12.193
SCP2	-0.440535	30.1361856467364	-7.0379	3.1106533515525e-11	3.68061778553261e-10	3.68061778553261e-10	downregulate	30.358	29.917
MAPK3	-1.41362	55.0617072599532	-6.96926	4.6075267227161e-11	5.24960431027163e-10	5.24960431027163e-10	downregulate	55.772	54.358
CDCA3	0.847651193854158	19.1745610328784	6.9595973176827	4.86880526942012e-11	5.51092428053532e-10	5.51092428053532e-10	upregulate	18.749	19.596
SLC3A2	0.96895679667189	38.8747844148143	6.94354143107364	5.33540249643953e-11	5.96475455147729e-10	5.96475455147729e-10	upregulate	38.388	39.357
DDIT4	2.39719621104409	65.8758701356768	6.87501497532275	7.87418564898812e-11	8.4366274810587e-10	8.4366274810587e-10	upregulate	64.671	67.068
FXN	0.427662842302432	14.4394361026312	6.85163697910215	8.98778181163842e-11	9.49097802171352e-10	9.49097802171352e-10	upregulate	14.225	14.652
CD44	0.51122686120889	17.2322324266112	6.77326151631575	1.39770316972108e-10	1.42844664072889e-09	1.42844664072889e-09	upregulate	16.975	17.487
VDR	-0.829509	22.8234557875285	-6.75108	1.5829222506105e-10	1.60226720903985e-09	1.60226720903985e-09	downregulate	23.24	22.411
NDRG1	-0.495828	24.8989900954834	-6.73685	1.71419815068162e-10	1.72597646778461e-09	1.72597646778461e-09	downregulate	25.148	24.652
ELOVL5	1.34605853977517	31.4743242292325	6.71417158364383	1.94597274252209e-10	1.93884836532666e-09	1.93884836532666e-09	upregulate	30.798	32.144
PCK2	-1.23699	37.1092054243481	-6.61187	3.43713277311062e-10	3.22548666639198e-09	3.22548666639198e-09	downregulate	37.731	36.494
HMGB1	0.172578355563751	17.966794279759	6.60607887063801	3.54906687819744e-10	3.31095612290211e-09	3.31095612290211e-09	upregulate	17.88	18.053
VEGFA	0.734410690705886	31.9569033422347	6.59684383736972	3.73502887784618e-10	3.45399515160048e-09	3.45399515160048e-09	upregulate	31.588	32.322
AKR1C3	-2.34624	62.7629596210901	-6.53161	5.35106319121687e-10	4.78876421191319e-09	4.78876421191319e-09	downregulate	63.942	61.596
NEDD4	0.55242510978813	13.1558889541628	6.52026495415972	5.69500542235065e-10	5.06488577477964e-09	5.06488577477964e-09	upregulate	12.878	13.431
CIRBP	-0.768631	35.4065087220882	-6.46243	7.8160075614813e-10	6.7190859226633e-09	6.7190859226633e-09	downregulate	35.793	35.024
FABP4	-11.2737	118.101507126824	-6.4437	8.65700488947571e-10	7.37459195396267e-09	7.37459195396267e-09	downregulate	123.767	112.493
ELAVL1	0.299100842445323	19.9108730589249	6.38332637629153	1.20184195658033e-09	9.9543866403719e-09	9.9543866403719e-09	upregulate	19.761	20.06
DECR1	-0.463079	34.4087862474067	-6.35177	1.42557869428766e-09	1.16654957586684e-08	1.16654957586684e-08	downregulate	34.641	34.178
NCOA4	-0.39952	28.9384351111524	-6.34029	1.51676695884132e-09	1.23374938368604e-08	1.23374938368604e-08	downregulate	29.139	28.74
ASNS	0.990175120378318	35.1107517598032	6.2335978205806	2.68919019455812e-09	2.08248265066391e-08	2.08248265066391e-08	upregulate	34.613	35.603
CA9	3.0270210046206	54.1507685463472	6.15863455494209	4.00668284120893e-09	2.99557724195566e-08	2.99557724195566e-08	upregulate	52.63	55.657
AHCY	0.970220586272529	25.7037043027956	6.13037272536707	4.65291832230354e-09	3.42232023320009e-08	3.42232023320009e-08	upregulate	25.216	26.186
PEX3	0.82921600344401	40.9083710595598	6.12874179128901	4.69318025015868e-09	3.4492702070032e-08	3.4492702070032e-08	upregulate	40.492	41.321
PRKAA2	-0.195046	8.22946623632938	-6.12113	4.8857019420055e-09	3.5852319720803e-08	3.5852319720803e-08	downregulate	8.327	8.132
MAP3K11	-0.749123	30.980075864447	-6.09954	5.47455706852422e-09	3.98663272765238e-08	3.98663272765238e-08	downregulate	31.357	30.607
AURKA	1.52865901740529	38.3195911118261	6.03987010370262	7.48863807021402e-09	5.31911093354128e-08	5.31911093354128e-08	upregulate	37.551	39.08
CHMP6	-1.35793	52.8436471573882	-6.02728	7.998352743939e-09	5.66847543794784e-08	5.66847543794784e-08	downregulate	53.526	52.168
CTSB	0.272611353691413	25.6296113202205	6.01584772765218	8.49046052170279e-09	5.9772089038595e-08	5.9772089038595e-08	upregulate	25.493	25.765
GLS2	0.866157482276066	36.7552236774649	5.98745091061564	9.84484435884792e-09	6.83968946156283e-08	6.83968946156283e-08	upregulate	36.32	37.186
AKR1C1	-0.699126	17.6798987293107	-5.97327	1.0598258243998e-08	7.30451590261075e-08	7.30451590261075e-08	downregulate	18.031	17.332
FTH1	-1.02017	110.030837045709	-5.91676	1.42027183777195e-08	9.53353717743328e-08	9.53353717743328e-08	downregulate	110.543	109.523
BID	1.14194530314345	41.4025027273988	5.79875983088819	2.60189145057077e-08	1.65551209530304e-07	1.65551209530304e-07	upregulate	40.829	41.971
PRDX1	1.47089945669966	98.2149257906527	5.73212503354503	3.64939132498534e-08	2.26452458439644e-07	2.26452458439644e-07	upregulate	97.476	98.947
TXNIP	-0.822001	38.4015054802122	-5.71666	3.94596713611567e-08	2.43270789459559e-07	2.43270789459559e-07	downregulate	38.815	37.993
IL1B	3.11006464070444	69.5112548114242	5.70154648331179	4.25863104500962e-08	2.61094026094425e-07	2.61094026094425e-07	upregulate	67.948	71.058
BEX1	-5.47293	122.328994545139	-5.61039	6.7253834619408e-08	3.93968496156126e-07	3.93968496156126e-07	downregulate	125.079	119.606
SLC2A1	1.22577221727207	32.9233503957176	5.58456289209965	7.64832310959998e-08	4.44480034282732e-07	4.44480034282732e-07	upregulate	32.307	33.533
PARP1	0.50051654761246	27.8929317286334	5.56982919921533	8.22892221379702e-08	4.75033236887373e-07	4.75033236887373e-07	upregulate	27.641	28.142
STMN1	0.730332506799222	32.1379081952473	5.56714964613435	8.33903843126587e-08	4.80516279841545e-07	4.80516279841545e-07	upregulate	31.771	32.501
GSTZ1	-0.902246	31.625177592757	-5.54616	9.25279081444904e-08	5.29697989673699e-07	5.29697989673699e-07	downregulate	32.079	31.176
MTF1	-0.207269	11.7689217646348	-5.53249	9.89978074958898e-08	5.627853049203e-07	5.627853049203e-07	downregulate	11.873	11.666
AMN	-0.454419	19.6443031176528	-5.48218	1.26823260488717e-07	7.10583268326488e-07	7.10583268326488e-07	downregulate	19.873	19.418
PPP1R13L	0.798318912831242	29.2133641348422	5.47191664962512	1.33373880414656e-07	7.45094551876595e-07	7.45094551876595e-07	upregulate	28.812	29.611
LYRM1	0.596658349519799	39.3184334570895	5.46733076774126	1.3640547172446e-07	7.61137737654062e-07	7.61137737654062e-07	upregulate	39.019	39.615
PDK4	-1.41022	27.9166941723874	-5.44139	1.54860588459916e-07	8.53121518265295e-07	8.53121518265295e-07	downregulate	28.625	27.215
RRM2	1.03764346831114	25.7822983810017	5.37347234674419	2.15466194122304e-07	1.15169219922275e-06	1.15169219922275e-06	upregulate	25.261	26.299
PTGS2	1.66130927928208	22.5348277617535	5.33672004676929	2.57324763222426e-07	1.35490236025075e-06	1.35490236025075e-06	upregulate	21.7	23.361
MFN2	-0.450679	23.8946064299765	-5.28691	3.26880368419087e-07	1.6811746809891e-06	1.6811746809891e-06	downregulate	24.121	23.67
TSC1	-0.1746	12.1559180577481	-5.2707	3.53235334260126e-07	1.80115982806622e-06	1.80115982806622e-06	downregulate	12.244	12.069
PRKCA	-0.177619	8.38492677768945	-5.21967	4.50403877497864e-07	2.26032504381831e-06	2.26032504381831e-06	downregulate	8.474	8.297
VDAC2	-0.489954	61.0573138866598	-5.17155	5.65528175926593e-07	2.77805872908757e-06	2.77805872908757e-06	downregulate	61.304	60.814
ARF6	-0.475328	29.7608443158888	-5.16804	5.74954790621262e-07	2.82000225575052e-06	2.82000225575052e-06	downregulate	30	29.524
VCP	0.383670541521095	27.4516729204074	5.16033891503656	5.96206481522231e-07	2.9122393520509e-06	2.9122393520509e-06	upregulate	27.259	27.643
ENPP2	-1.08929	32.4169712160136	-5.15711	6.05323608603894e-07	2.95223111723097e-06	2.95223111723097e-06	downregulate	32.964	31.875
IL33	1.42434174108057	27.737966243704	5.1345870113115	6.7291223861376e-07	3.25685420365654e-06	3.25685420365654e-06	upregulate	27.022	28.447
TXN	2.23444508555633	174.127220960383	5.12338899852481	7.09180769233187e-07	3.42195887889873e-06	3.42195887889873e-06	upregulate	173.004	175.239
NFS1	0.535031163496321	34.5454001692375	5.11611865679551	7.33736708480496e-07	3.53328723370916e-06	3.53328723370916e-06	upregulate	34.277	34.812
TFAP2A	0.392669969317677	19.5524974934606	5.09776006784834	7.99474066276062e-07	3.82855227816968e-06	3.82855227816968e-06	upregulate	19.355	19.748
EPAS1	-0.397591	22.4050618848603	-5.08964	8.30359009585546e-07	3.95656306468351e-06	3.95656306468351e-06	downregulate	22.605	22.207
SIRT6	-1.01308	53.4728440634849	-5.06819	9.17540458449191e-07	4.34588407097392e-06	4.34588407097392e-06	downregulate	53.982	52.969
SMAD7	-0.814904	29.4693439327368	-5.06726	9.21535774442727e-07	4.36263829600744e-06	4.36263829600744e-06	downregulate	29.879	29.064
HERPUD1	-0.622483	42.4369511720665	-5.06555	9.28860060507456e-07	4.39294542022518e-06	4.39294542022518e-06	downregulate	42.75	42.127
FADS2	0.718189262503312	27.254068325754	5.05917468549014	9.5679101991037e-07	4.51607257911114e-06	4.51607257911114e-06	upregulate	26.893	27.611
CP	-0.758065	17.7553666822323	-5.0445	1.02418773285815e-06	4.80797839106647e-06	4.80797839106647e-06	downregulate	18.136	17.378
G6PD	0.965208182021428	41.8385086176252	5.02297661761594	1.13141627014127e-06	5.26722383826763e-06	5.26722383826763e-06	upregulate	41.353	42.319
ALDH3A2	-0.483461	29.1519777774069	-4.89959	1.99068324075616e-06	8.8604008729918e-06	8.8604008729918e-06	downregulate	29.395	28.911
MT3	-4.63721	241.555030891813	-4.86989	2.27725897038514e-06	1.00327898672148e-05	1.00327898672148e-05	downregulate	243.885	239.248
MT1G	-7.71325	297.36474457728	-4.85181	2.47086984091306e-06	1.08256831806334e-05	1.08256831806334e-05	downregulate	301.241	293.528
PARK7	0.599578559131785	98.9270168751323	4.83752150630324	2.63498924307649e-06	1.14761191313688e-05	1.14761191313688e-05	upregulate	98.626	99.225
PIR	2.57501844682245	77.4052134501245	4.82418154095187	2.79773973585331e-06	1.21294815584901e-05	1.21294815584901e-05	upregulate	76.111	78.686
CCDC6	0.331353218607806	18.3235570466534	4.80303723509649	3.07579520495615e-06	1.32206450032524e-05	1.32206450032524e-05	upregulate	18.157	18.488
GLRX5	-0.953616	109.75156085809	-4.73779	4.11265735249985e-06	1.72340788748619e-05	1.72340788748619e-05	downregulate	110.231	109.277
HELLS	0.242538375641401	7.65590799911769	4.73156573971983	4.22752415821365e-06	1.7637830752074e-05	1.7637830752074e-05	upregulate	7.534	7.777
TGFBR1	0.114453189223571	8.95051356430739	4.69188090141359	5.03657371872006e-06	2.07057009034566e-05	2.07057009034566e-05	upregulate	8.893	9.007
PTPN6	-0.86816	43.2725110984419	-4.63138	6.56407973900165e-06	2.64703046206565e-05	2.64703046206565e-05	downregulate	43.709	42.841
MTDH	0.157737576229618	15.2416294898296	4.58044229021904	8.18828063885362e-06	3.24431668407158e-05	3.24431668407158e-05	upregulate	15.162	15.32
CS	-0.425838	42.0987543267922	-4.55646	9.08074138606261e-06	3.55796222551404e-05	3.55796222551404e-05	downregulate	42.313	41.887
HMOX1	-1.91521	71.6905108326841	-4.54953	9.35594503845652e-06	3.65976905508412e-05	3.65976905508412e-05	downregulate	72.653	70.738
RARRES2	-4.01289	152.947208736172	-4.54004	9.74514039089958e-06	3.80264081209826e-05	3.80264081209826e-05	downregulate	154.964	150.951
SLC1A5	0.700410456560469	34.3910438990141	4.51997845295034	1.06207129765609e-05	4.12234275068224e-05	4.12234275068224e-05	upregulate	34.039	34.739
LCN2	5.38532912189476	145.855685322827	4.46475668584582	1.34387030074512e-05	5.08556401056705e-05	5.08556401056705e-05	upregulate	143.149	148.535
WIPI1	-0.473014	25.7284787115339	-4.4491	1.43602774584366e-05	5.4170947640241e-05	5.4170947640241e-05	downregulate	25.966	25.493
DHODH	0.347713679044784	19.3737614924507	4.41017947812048	1.69222382274965e-05	6.32343346868983e-05	6.32343346868983e-05	upregulate	19.199	19.547
SUV39H1	0.583485773306379	33.9132080792806	4.36221078971514	2.06864343524955e-05	7.59299758025124e-05	7.59299758025124e-05	upregulate	33.62	34.203
EZH2	0.524909465860603	16.1781221382327	4.3509497860641	2.16800667245683e-05	7.9198575668967e-05	7.9198575668967e-05	upregulate	15.914	16.439
SNX4	-0.675408	44.542501489148	-4.34305	2.24043092959079e-05	8.15753234111326e-05	8.15753234111326e-05	downregulate	44.882	44.206
PARP8	0.333703208834503	11.6714876671898	4.33899058710004	2.27853713000255e-05	8.28361303941768e-05	8.28361303941768e-05	upregulate	11.504	11.838
PTPN18	-0.477735	29.9827280485064	-4.32948	2.37026105210168e-05	8.59411363580833e-05	8.59411363580833e-05	downregulate	30.223	29.745
PML	0.218414777169201	12.6700246403173	4.32857037215692	2.379231030563e-05	8.62007438802304e-05	8.62007438802304e-05	upregulate	12.56	12.779
IFNG	0.853516414592917	76.0678712443155	4.31309009830203	2.53673466273922e-05	9.15242335704209e-05	9.15242335704209e-05	upregulate	75.639	76.492
TYRO3	0.17517018133292	9.17207768163507	4.28359410348274	2.86492293708846e-05	0.000102318676324588	0.000102318676324588	upregulate	9.084	9.259
LONP1	0.507363388890909	32.781635267454	4.27297050558683	2.99279895838168e-05	0.000106526196108317	0.000106526196108317	upregulate	32.527	33.034
ACSL1	0.801069187545167	23.2574542775797	4.24335954611308	3.37871881310735e-05	0.000119046479841327	0.000119046479841327	upregulate	22.855	23.656
FH	-0.436757	51.6667609712409	-4.23198	3.53932286083343e-05	0.000124352822757058	0.000124352822757058	downregulate	51.886	51.449
GCLC	0.333152418082157	29.9315703202284	4.19045677227709	4.18966408607243e-05	0.000144693801377229	0.000144693801377229	upregulate	29.764	30.097
PDSS2	-0.310839	24.1710543957616	-4.16695	4.60695664703304e-05	0.000157789507597949	0.000157789507597949	downregulate	24.327	24.016
TFAM	0.347500629366035	22.1187072498736	4.15187420815876	4.89512367154284e-05	0.000167025641758682	0.000167025641758682	upregulate	21.944	22.292
EGFR	-0.211394	9.91861974102131	-4.14547	5.02271275644546e-05	0.000170800924688122	0.000170800924688122	downregulate	10.025	9.813
TFAP2C	0.938580211433489	33.5833267138131	4.11005682760976	5.78742342532892e-05	0.000194308100550786	0.000194308100550786	upregulate	33.112	34.05
RIPK1	-0.357477	16.655282852322	-4.09719	6.09177208660056e-05	0.000203522024289268	0.000203522024289268	downregulate	16.835	16.477
RB1	0.402755136800739	23.9562477767895	4.09040888350722	6.25839246005947e-05	0.000208430727909323	0.000208430727909323	upregulate	23.754	24.157
VLDLR	-0.351291	10.4193893337997	-4.00318	8.82734858040992e-05	0.000286182761158627	0.000286182761158627	downregulate	10.596	10.245
RGS4	0.750848390765405	28.787371000571	3.98623091426979	9.43126218291955e-05	0.00030389977094827	0.00030389977094827	upregulate	28.41	29.161
HSPA5	0.336643095893002	32.4439286074507	3.98030930950394	9.65138369487261e-05	0.000310572397613722	0.000310572397613722	upregulate	32.275	32.611
TLR4	0.158600118720959	7.30773435394189	3.9791881077972	9.69360830514046e-05	0.0003118257990762	0.0003118257990762	upregulate	7.228	7.387
PPARG	-0.368876	15.9773116560558	-3.9687	0.000100973150975428	0.000323219480765874	0.000323219480765874	downregulate	16.163	15.794
IL6	1.54743763884053	32.5492528087563	3.96698674867809	0.000101646207558877	0.000325189934239204	0.000325189934239204	upregulate	31.772	33.319
LIG3	0.199390399725315	10.1948268436144	3.91038160915509	0.000126491206726053	0.000395934519903272	0.000395934519903272	upregulate	10.095	10.294
LPIN1	0.168345223131771	13.5416982032487	3.90225916724647	0.000130497756757675	0.000407137613205653	0.000407137613205653	upregulate	13.457	13.625
PARP2	0.773664933913452	43.3434564241034	3.87015733002446	0.000147542926698579	0.000454804652687368	0.000454804652687368	upregulate	42.955	43.728
GALNT14	0.162232735784401	7.52086209829136	3.86602170382362	0.000149886550914226	0.000461282519372537	0.000461282519372537	upregulate	7.439	7.602
BCAT2	-0.920571	47.190021930591	-3.85429	0.000156729337892095	0.000480788065514398	0.000480788065514398	downregulate	47.653	46.732
PPARA	-0.0923259	8.25924421970148	-3.8335	0.000169585814677669	0.000516566960282955	0.000516566960282955	downregulate	8.306	8.213
SREBF2	-0.212787	13.827835400686	-3.82852	0.000172811140528525	0.000525048202084275	0.000525048202084275	downregulate	13.935	13.722
TIMM9	1.35147536951293	87.2242657122317	3.81941988682309	0.000178855720745975	0.000541857741763807	0.000541857741763807	upregulate	86.545	87.897
NCF2	1.21981030548665	38.2298739069725	3.79308917463218	0.000197492114336807	0.00059247634301042	0.00059247634301042	upregulate	37.617	38.837
DUOX2	0.733438923868377	15.5285785703412	3.78835651030231	0.000201030989317807	0.000601766239236994	0.000601766239236994	upregulate	15.16	15.893
ANGPTL7	-0.437271	36.8810778324411	-3.75656	0.000226405428267532	0.000670140368007535	0.000670140368007535	downregulate	37.101	36.664
NUPR1	-0.465022	21.850524678035	-3.66734	0.000314780167300272	0.0009047317723401	0.0009047317723401	downregulate	22.084	21.619
MAP3K14	-0.386848	20.7760001728351	-3.65117	0.000333936574086678	0.00095317526765826	0.00095317526765826	downregulate	20.97	20.584
MUC1	-0.701411	28.6717921758554	-3.62691	0.00036473985263189	0.0010342801715745	0.0010342801715745	downregulate	29.024	28.323
MDM2	0.0858400294000843	7.35374454059251	3.60237578772791	0.00039861151291421	0.00112032300398579	0.00112032300398579	upregulate	7.311	7.396
BRD7	0.31365484869438	17.6956150467068	3.57536715439414	0.000439311067722535	0.00122415071430342	0.00122415071430342	upregulate	17.538	17.852
CPEB1	-0.153863	9.67638485849833	-3.56939	0.000448831486895664	0.00124821019348356	0.00124821019348356	downregulate	9.754	9.6
CHAC1	0.300630867807492	16.0087140399411	3.56912195137214	0.000449263017982543	0.00124904560603728	0.00124904560603728	upregulate	15.858	16.158
TBK1	0.321240303888281	32.7994454812613	3.49594632780748	0.000582802541041829	0.00158605548669241	0.00158605548669241	upregulate	32.638	32.959
ISCU	-0.233769	36.1104652308565	-3.48248	0.000611114736965283	0.00165742251412139	0.00165742251412139	downregulate	36.228	35.994
PEX12	0.583550270570775	37.8965045587062	3.46463943199223	0.000650621137696754	0.00175606867003729	0.00175606867003729	upregulate	37.603	38.187
PARP12	-0.422559	27.6695246032746	-3.42679	0.000742477927552984	0.00198209144056675	0.00198209144056675	downregulate	27.882	27.459
FBXW7	-0.160857	14.1831792947493	-3.41846	0.00076427543005007	0.00203628628565788	0.00203628628565788	downregulate	14.264	14.103
MAPK8	0.169497357308428	15.299218911898	3.37155486327417	0.000898512883195219	0.00236548789730085	0.00236548789730085	upregulate	15.214	15.384
DNAJB6	0.357810189441661	31.2000618819717	3.36296506214771	0.000925367321524873	0.00242948072748916	0.00242948072748916	upregulate	31.02	31.378
PEBP1	-0.6802	88.5969061314063	-3.3596	0.000936075890853102	0.00245420392523418	0.00245420392523418	downregulate	88.939	88.259
CAV1	-0.691414	35.7308297737301	-3.3105	0.00110634066024028	0.00285967294132664	0.00285967294132664	downregulate	36.078	35.387
WIPI2	0.224580857278244	23.6232059755419	3.30281040514971	0.00113548442635109	0.0029254771871772	0.0029254771871772	upregulate	23.51	23.735
CFL1	-0.491842	106.695208316281	-3.30138	0.0011409897084527	0.00293727756027351	0.00293727756027351	downregulate	106.942	106.451
BECN1	-0.434891	52.6324984478694	-3.25767	0.00132145759822293	0.00336188130958158	0.00336188130958158	downregulate	52.851	52.416
CDC25A	0.542253593042027	27.7067744171355	3.24183651385618	0.00139316647212554	0.00352641792372994	0.00352641792372994	upregulate	27.434	27.977
CEBPG	-0.367979	26.3609190513576	-3.16073	0.0018204852809173	0.00448993327310651	0.00448993327310651	downregulate	26.546	26.178
ARNTL	-0.273305	22.5960311622017	-3.1577	0.00183858893866533	0.00452754902812494	0.00452754902812494	downregulate	22.733	22.46
GSK3B	0.0833766296206715	8.54102796947942	3.15714428690222	0.00184191047485152	0.00453455602816251	0.00453455602816251	upregulate	8.499	8.583
KLF2	-0.605399	40.7467232935449	-3.13113	0.00200458705982457	0.00488954974259386	0.00488954974259386	downregulate	41.051	40.446
GABARAPL1	-0.744448	45.3347729145113	-3.10294	0.00219578641397163	0.00531083267416837	0.00531083267416837	downregulate	45.709	44.964
ATG7	0.121227385046888	10.9948021257245	3.08834094707831	0.00230128825637352	0.00554487771445629	0.00554487771445629	upregulate	10.934	11.055
PAQR3	0.157681610776029	9.82202322931784	3.04817	0.00261624510039509	0.00619585643492372	0.00619585643492372	upregulate	9.743	9.9
ACADSB	-0.243267	16.7615844979017	-2.95325	0.00352439069288226	0.00811649452362272	0.00811649452362272	downregulate	16.884	16.641
ABCC5	-0.118342	8.56394567923697	-2.94145	0.00365551645618489	0.00837594280614893	0.00837594280614893	downregulate	8.623	8.505
BAP1	-0.156842	29.6216243126842	-2.88242	0.00438133581785615	0.00984482747465907	0.00984482747465907	downregulate	29.7	29.544
DUSP1	-1.00869	62.0843059699222	-2.87623	0.00446464793193831	0.0100107748473899	0.0100107748473899	downregulate	62.591	61.582
TFRC	0.11236365165021	16.5823098983205	2.86997708648742	0.00455022494380899	0.0101858736991259	0.0101858736991259	upregulate	16.526	16.638
SLC1A4	0.280897383479346	22.8382221871531	2.86475111715958	0.00462290616643662	0.0103305568703216	0.0103305568703216	upregulate	22.697	22.978
ACVR1B	-0.238918	21.1226491572048	-2.81528	0.00536524605441181	0.0118023022328574	0.0118023022328574	downregulate	21.243	21.004
TGFB1	0.577160107720218	35.7307952044778	2.77761206572493	0.00600154350605768	0.0130393936804743	0.0130393936804743	upregulate	35.441	36.018
TRIB2	0.516953166039944	24.3578801912892	2.7712135214334	0.00611619247741969	0.0132673043378325	0.0132673043378325	upregulate	24.098	24.615
SLC39A14	-0.161171	19.4435129940897	-2.75633	0.00639064530412467	0.0137810496992953	0.0137810496992953	downregulate	19.525	19.363
KEAP1	0.281272244589282	36.4511441172996	2.73081376396935	0.00688712589764869	0.0147283058318599	0.0147283058318599	upregulate	36.31	36.591
MMD	0.434421521161383	40.3597376612849	2.72526890493099	0.00699953895771724	0.0149351721712045	0.0149351721712045	upregulate	40.141	40.576
SLC2A8	0.546503750757537	45.2548980633111	2.72265000548305	0.00705320800467171	0.0150441095944996	0.0150441095944996	upregulate	44.98	45.527
HSF1	0.377592387992756	46.1070471535603	2.72229420474868	0.00706052807675612	0.0150551891495639	0.0150551891495639	upregulate	45.917	46.295
GABARAPL2	-0.985019	124.442133318845	-2.71321	0.00724967355942943	0.015423976022686	0.015423976022686	downregulate	124.937	123.952
GPX2	1.56948101436703	92.3089008543214	2.71271742668904	0.00726015634074151	0.0154428291973119	0.0154428291973119	upregulate	91.52	93.09
PIK3CA	0.202892620006327	10.6741860629205	2.71046018157725	0.00730794573373363	0.0155410098490317	0.0155410098490317	upregulate	10.572	10.775
TTPA	0.285161276158316	28.9708671576847	2.66076366624633	0.00843476744398526	0.0177275286637157	0.0177275286637157	upregulate	28.828	29.113
BACH1	0.20168682128735	15.8767270304386	2.6375797796068	0.00901215200566004	0.0187712109892657	0.0187712109892657	upregulate	15.775	15.977
PTEN	-0.111524	13.5791343371653	-2.63691	0.0090294626758588	0.0187990452431814	0.0187990452431814	downregulate	13.635	13.524
ATG5	-0.221019	33.2159973965978	-2.61516	0.00960410735669689	0.019843627456082	0.019843627456082	downregulate	33.327	33.106
CD82	0.37188509003105	43.7781299681744	2.61457405996474	0.00962000746461787	0.0198678601692292	0.0198678601692292	upregulate	43.591	43.963
SIRT3	-0.19459	19.3849656877075	-2.6136	0.00964665893930104	0.0199142666659823	0.0199142666659823	downregulate	19.483	19.288
CREB1	0.0630956022379348	8.41667944097017	2.59208998322089	0.0102494112430446	0.0209947617397849	0.0209947617397849	upregulate	8.385	8.448
P4HB	0.621804247749182	40.5141244849314	2.58756141134917	0.0103805622446394	0.0212223342734901	0.0212223342734901	upregulate	40.202	40.823
LGMN	-0.503827	51.2588018901986	-2.56655	0.0110088536354582	0.0224058399311408	0.0224058399311408	downregulate	51.512	51.008
TMSB4Y	-0.685295	71.7917633119175	-2.56206	0.0111476939321514	0.0226545305533906	0.0226545305533906	downregulate	72.136	71.451
NQO1	0.648779256638257	48.2117830242411	2.5059047908808	0.013018003720306	0.0259787314971536	0.0259787314971536	upregulate	47.886	48.535
DDIT3	0.823048538148214	91.8088904492444	2.47919019207189	0.0140022807304696	0.0277222456781799	0.0277222456781799	upregulate	91.395	92.218
DPP4	-0.466508	26.3105788445725	-2.46004	0.0147478620676849	0.0289994604035298	0.0289994604035298	downregulate	26.545	26.078
NRAS	0.38169129464201	24.1885106756555	2.45619219808877	0.0149020666270196	0.0292664298190436	0.0292664298190436	upregulate	23.997	24.378
IDH2	0.352300333872691	43.2433035969482	2.43293611753319	0.0158637839544884	0.0309699819976433	0.0309699819976433	upregulate	43.066	43.419
HIF1A	0.130150130024543	30.0311680999509	2.42499185765822	0.0162046887982184	0.0315385494080569	0.0315385494080569	upregulate	29.966	30.096
ACSL3	0.149043609872731	21.0695415240709	2.38326981720509	0.0181037058300199	0.0348499996020492	0.0348499996020492	upregulate	20.995	21.144
ADIPOQ	-0.675376	20.7398759139171	-2.35529	0.0194845720625578	0.0371478280416058	0.0371478280416058	downregulate	21.079	20.404
DAZAP1	0.16803633670953	23.6994682092793	2.26157977423566	0.024808430103869	0.0459907155973827	0.0459907155973827	upregulate	23.615	23.783
LAMP2	0.092510595326651	12.5486073778035	2.25395023483815	0.0252931181276023	0.0467527557084051	0.0467527557084051	upregulate	12.502	12.595
NOX3	0.149838876210765	44.3802244354663	2.2293289253254	0.026914010357545	0.0493846944048577	0.0493846944048577	upregulate	44.305	44.455

## Sheet: Table S8
Genes	Type of machine learning
AQP8	LASSO
NOX4	LASSO
NR5A2	LASSO
SCD	LASSO
TIMP1	LASSO
AQP8	SVW-RFE
TIMP1	SVW-RFE
SCD	SVW-RFE
NR5A2	SVW-RFE
SLC7A5	SVW-RFE
SMPD1	SVW-RFE
VDR	SVW-RFE
PRDX6	SVW-RFE
ETV4	SVW-RFE
HSD17B11	SVW-RFE
TRIB3	SVW-RFE
GDF15	SVW-RFE
CDKN1A	SVW-RFE
PANX1	SVW-RFE
TSC22D3	SVW-RFE
NEDD4	SVW-RFE
NOX4	SVW-RFE
YAP1	SVW-RFE
GOT1	SVW-RFE

## Sheet: Table S9
mRNA	miRNA	LcRNA
NOX4	hsa-miR-10400-5p	ENST00000608477.1
NOX4	hsa-miR-10400-5p	ENST00000592217.2
NOX4	hsa-miR-10400-5p	ENST00000709843.1
NOX4	hsa-miR-10400-5p	ENST00000666130.1
NOX4	hsa-miR-10400-5p	ENST00000499809.1
NOX4	hsa-miR-10400-5p	ENST00000657395.1
NOX4	hsa-miR-10400-5p	ENST00000430651.2
NOX4	hsa-miR-10400-5p	ENST00000823580.1
NOX4	hsa-miR-10400-5p	ENST00000435419.2
NOX4	hsa-miR-10400-5p	ENST00000478808.5
NOX4	hsa-miR-10400-5p	ENST00000435627.1
NOX4	hsa-miR-10400-5p	ENST00000637449.1
NOX4	hsa-miR-10400-5p	ENST00000727805.1
NOX4	hsa-miR-10400-5p	ENST00000614441.1
NOX4	hsa-miR-10400-5p	ENST00000548760.2
NOX4	hsa-miR-10400-5p	ENST00000546421.2
NOX4	hsa-miR-10400-5p	ENST00000685176.3
NOX4	hsa-miR-10400-5p	ENST00000741506.1
NOX4	hsa-miR-10400-5p	ENST00000741508.1
NOX4	hsa-miR-10400-5p	ENST00000741509.1
NOX4	hsa-miR-10400-5p	ENST00000741510.1
NOX4	hsa-miR-10400-5p	ENST00000741511.1
NOX4	hsa-miR-10400-5p	ENST00000741512.1
NOX4	hsa-miR-10400-5p	ENST00000849478.1
NOX4	hsa-miR-10400-5p	ENST00000849480.1
NOX4	hsa-miR-10400-5p	ENST00000849481.1
NOX4	hsa-miR-10400-5p	ENST00000560811.6
NOX4	hsa-miR-10400-5p	ENST00000560405.6
NOX4	hsa-miR-10400-5p	ENST00000837464.1
NOX4	hsa-miR-10400-5p	ENST00000837465.1
NOX4	hsa-miR-10400-5p	ENST00000837466.1
NOX4	hsa-miR-10400-5p	ENST00000837468.1
NOX4	hsa-miR-10400-5p	ENST00000837469.1
NOX4	hsa-miR-10400-5p	ENST00000837471.1
NOX4	hsa-miR-10400-5p	ENST00000837475.1
NOX4	hsa-miR-10400-5p	ENST00000837476.1
NOX4	hsa-miR-10400-5p	ENST00000630153.1
NOX4	hsa-miR-10400-5p	ENST00000822090.1
NOX4	hsa-miR-10400-5p	ENST00000625226.1
NOX4	hsa-miR-10400-5p	ENST00000791492.1
NOX4	hsa-miR-10400-5p	ENST00000610159.2
NOX4	hsa-miR-10400-5p	ENST00000730552.1
NOX4	hsa-miR-10400-5p	ENST00000687323.2
NOX4	hsa-miR-10400-5p	ENST00000806331.1
NOX4	hsa-miR-10400-5p	ENST00000602879.2
NOX4	hsa-miR-10400-5p	ENST00000611923.1
NOX4	hsa-miR-10400-5p	ENST00000362166.1
NOX4	hsa-miR-10400-5p	ENST00000795991.1
NOX4	hsa-miR-10400-5p	ENST00000608612.2
NOX4	hsa-miR-10400-5p	ENST00000610134.1
NOX4	hsa-miR-10400-5p	ENST00000506902.2
NOX4	hsa-miR-10400-5p	ENST00000627412.2
NOX4	hsa-miR-10400-5p	ENST00000625544.2
NOX4	hsa-miR-10400-5p	ENST00000631262.2
NOX4	hsa-miR-10400-5p	ENST00000650936.1
NOX4	hsa-miR-10400-5p	ENST00000509958.2
NOX4	hsa-miR-10400-5p	ENST00000772400.1
NOX4	hsa-miR-10400-5p	ENST00000757780.1
NOX4	hsa-miR-10400-5p	ENST00000591780.1
NOX4	hsa-miR-10400-5p	ENST00000528056.5
NOX4	hsa-miR-10400-5p	ENST00000381106.4
NOX4	hsa-miR-10400-5p	ENST00000619056.2
NOX4	hsa-miR-10400-5p	ENST00000567257.5
NOX4	hsa-miR-10400-5p	ENST00000562739.6
NOX4	hsa-miR-10400-5p	ENST00000623569.1
NOX4	hsa-miR-10400-5p	ENST00000782602.1
NOX4	hsa-miR-10400-5p	ENST00000782605.1
NOX4	hsa-miR-10400-5p	ENST00000782608.1
NOX4	hsa-miR-10400-5p	ENST00000782609.1
NOX4	hsa-miR-10400-5p	ENST00000643862.2
NOX4	hsa-miR-10400-5p	ENST00000720635.1
NOX4	hsa-miR-10400-5p	ENST00000658547.1
NOX4	hsa-miR-10400-5p	ENST00000806568.1
NOX4	hsa-miR-10400-5p	ENST00000692862.2
NOX4	hsa-miR-10400-5p	ENST00000445000.2
SCD	hsa-miR-1207-5p	ENST00000809912.1
SCD	hsa-miR-1207-5p	ENST00000809914.1
SCD	hsa-miR-1207-5p	ENST00000809915.1
SCD	hsa-miR-1207-5p	ENST00000830853.1
SCD	hsa-miR-1207-5p	ENST00000653001.1
SCD	hsa-miR-1207-5p	ENST00000665534.1
SCD	hsa-miR-1207-5p	ENST00000751559.1
SCD	hsa-miR-1207-5p	ENST00000751561.1
SCD	hsa-miR-1207-5p	ENST00000755111.1
SCD	hsa-miR-1207-5p	ENST00000848464.1
SCD	hsa-miR-1207-5p	ENST00000562459.1
SCD	hsa-miR-1207-5p	ENST00000612170.1
SCD	hsa-miR-1207-5p	ENST00000805484.1
SCD	hsa-miR-1207-5p	ENST00000681994.1
SCD	hsa-miR-1207-5p	ENST00000757925.1
SCD	hsa-miR-1207-5p	ENST00000757926.1
SCD	hsa-miR-1207-5p	ENST00000757927.1
SCD	hsa-miR-1207-5p	ENST00000757928.1
SCD	hsa-miR-1207-5p	ENST00000757929.1
SCD	hsa-miR-1207-5p	ENST00000590653.5
SCD	hsa-miR-1207-5p	ENST00000476432.5
SCD	hsa-miR-1207-5p	ENST00000830033.1
SCD	hsa-miR-1207-5p	ENST00000486209.6
SCD	hsa-miR-1207-5p	ENST00000571242.1
SCD	hsa-miR-1207-5p	ENST00000627590.1
SCD	hsa-miR-1207-5p	ENST00000638854.2
SCD	hsa-miR-1207-5p	ENST00000726335.1
SCD	hsa-miR-1207-5p	ENST00000631262.2
SCD	hsa-miR-1207-5p	ENST00000701450.2
SCD	hsa-miR-1207-5p	ENST00000562507.5
SCD	hsa-miR-1207-5p	ENST00000546988.3
SCD	hsa-miR-1207-5p	ENST00000723093.1
SCD	hsa-miR-1207-5p	ENST00000668359.2
SCD	hsa-miR-1207-5p	ENST00000788669.1
SCD	hsa-miR-1207-5p	ENST00000788672.1
SCD	hsa-miR-1207-5p	ENST00000651462.1
SCD	hsa-miR-1207-5p	ENST00000660602.1
SCD	hsa-miR-1207-5p	ENST00000561598.2
SCD	hsa-miR-1207-5p	ENST00000576963.2
SCD	hsa-miR-1207-5p	ENST00000736266.1
SCD	hsa-miR-1207-5p	ENST00000444210.2
SCD	hsa-miR-1207-5p	ENST00000458392.1
SCD	hsa-miR-1207-5p	ENST00000666495.2
SCD	hsa-miR-1207-5p	ENST00000715962.1
SCD	hsa-miR-1207-5p	ENST00000723931.1
SCD	hsa-miR-1207-5p	ENST00000727318.1
SCD	hsa-miR-1207-5p	ENST00000727342.1
SCD	hsa-miR-1207-5p	ENST00000727347.1
SCD	hsa-miR-1207-5p	ENST00000719369.1
SCD	hsa-miR-1207-5p	ENST00000781380.1
SCD	hsa-miR-1207-5p	ENST00000719314.1
SCD	hsa-miR-1207-5p	ENST00000602529.2
SCD	hsa-miR-1207-5p	ENST00000685176.3
SCD	hsa-miR-1207-5p	ENST00000791870.1
SCD	hsa-miR-1207-5p	ENST00000731530.1
SCD	hsa-miR-1207-5p	ENST00000548760.2
SCD	hsa-miR-1207-5p	ENST00000546421.2
SCD	hsa-miR-1207-5p	ENST00000691789.3
SCD	hsa-miR-1207-5p	ENST00000849482.1
SCD	hsa-miR-1207-5p	ENST00000560811.6
SCD	hsa-miR-1207-5p	ENST00000560405.6
SCD	hsa-miR-1207-5p	ENST00000837464.1
SCD	hsa-miR-1207-5p	ENST00000837465.1
SCD	hsa-miR-1207-5p	ENST00000837466.1
SCD	hsa-miR-1207-5p	ENST00000837468.1
SCD	hsa-miR-1207-5p	ENST00000837469.1
SCD	hsa-miR-1207-5p	ENST00000837476.1
SCD	hsa-miR-1207-5p	ENST00000383331.4
SCD	hsa-miR-1207-5p	ENST00000638546.2
SCD	hsa-miR-1207-5p	ENST00000424675.3
SCD	hsa-miR-1207-5p	ENST00000692501.2
SCD	hsa-miR-1207-5p	ENST00000415276.2
SCD	hsa-miR-1207-5p	ENST00000755331.1
SCD	hsa-miR-1207-5p	ENST00000755332.1
SCD	hsa-miR-1207-5p	ENST00000755333.1
SCD	hsa-miR-1207-5p	ENST00000701380.1
SCD	hsa-miR-1207-5p	ENST00000502156.1
SCD	hsa-miR-1207-5p	ENST00000506902.2
SCD	hsa-miR-1207-5p	ENST00000658268.1
SCD	hsa-miR-1207-5p	ENST00000745091.1
NOX4	hsa-miR-1226-5p	ENST00000418006.1
NOX4	hsa-miR-1226-5p	ENST00000830138.1
NOX4	hsa-miR-1226-5p	ENST00000602517.1
NOX4	hsa-miR-1226-5p	ENST00000681994.1
NOX4	hsa-miR-1226-5p	ENST00000619425.3
NOX4	hsa-miR-1226-5p	ENST00000623254.2
NOX4	hsa-miR-1226-5p	ENST00000612170.1
NOX4	hsa-miR-1226-5p	ENST00000796158.1
NOX4	hsa-miR-1226-5p	ENST00000687044.3
NOX4	hsa-miR-1226-5p	ENST00000414046.3
NOX4	hsa-miR-1226-5p	ENST00000779681.1
NOX4	hsa-miR-1226-5p	ENST00000435419.2
NOX4	hsa-miR-1226-5p	ENST00000602529.2
NOX4	hsa-miR-1226-5p	ENST00000571242.1
NOX4	hsa-miR-1226-5p	ENST00000627590.1
NOX4	hsa-miR-1226-5p	ENST00000638854.2
SCD	hsa-miR-1249-5p	ENST00000383331.4
SCD	hsa-miR-1249-5p	ENST00000638546.2
SCD	hsa-miR-1249-5p	ENST00000424675.3
SCD	hsa-miR-1249-5p	ENST00000692501.2
SCD	hsa-miR-1249-5p	ENST00000415276.2
SCD	hsa-miR-1249-5p	ENST00000755331.1
SCD	hsa-miR-1249-5p	ENST00000755332.1
SCD	hsa-miR-1249-5p	ENST00000755333.1
SCD	hsa-miR-1249-5p	ENST00000609755.1
SCD	hsa-miR-1249-5p	ENST00000612170.1
SCD	hsa-miR-1249-5p	ENST00000506902.2
SCD	hsa-miR-1249-5p	ENST00000567226.2
SCD	hsa-miR-1249-5p	ENST00000724215.1
SCD	hsa-miR-1249-5p	ENST00000724218.1
SCD	hsa-miR-1249-5p	ENST00000724219.1
SCD	hsa-miR-1249-5p	ENST00000724220.1
SCD	hsa-miR-1249-5p	ENST00000724221.1
SCD	hsa-miR-1249-5p	ENST00000724223.1
SCD	hsa-miR-1249-5p	ENST00000724232.1
SCD	hsa-miR-1249-5p	ENST00000839407.1
SCD	hsa-miR-1249-5p	ENST00000799678.1
SCD	hsa-miR-1249-5p	ENST00000781270.1
SCD	hsa-miR-1249-5p	ENST00000548760.2
SCD	hsa-miR-1249-5p	ENST00000546421.2
SCD	hsa-miR-1249-5p	ENST00000723790.1
SCD	hsa-miR-1249-5p	ENST00000787555.1
SCD	hsa-miR-1249-5p	ENST00000654686.2
SCD	hsa-miR-1249-5p	ENST00000445551.1
SCD	hsa-miR-1249-5p	ENST00000587790.5
SCD	hsa-miR-1249-5p	ENST00000720101.1
SCD	hsa-miR-1249-5p	ENST00000789360.1
SCD	hsa-miR-1249-5p	ENST00000611923.1
SCD	hsa-miR-1249-5p	ENST00000787810.1
SCD	hsa-miR-1249-5p	ENST00000499504.9
SCD	hsa-miR-1249-5p	ENST00000790202.1
SCD	hsa-miR-1249-5p	ENST00000772598.1
SCD	hsa-miR-1249-5p	ENST00000772599.1
SCD	hsa-miR-1249-5p	ENST00000772600.1
SCD	hsa-miR-1249-5p	ENST00000772601.1
SCD	hsa-miR-1249-5p	ENST00000772602.1
SCD	hsa-miR-1249-5p	ENST00000772605.1
SCD	hsa-miR-1249-5p	ENST00000772606.1
SCD	hsa-miR-1249-5p	ENST00000845752.1
SCD	hsa-miR-1249-5p	ENST00000845753.1
SCD	hsa-miR-1249-5p	ENST00000537720.2
SCD	hsa-miR-1249-5p	ENST00000719530.1
SCD	hsa-miR-1249-5p	ENST00000719531.1
SCD	hsa-miR-1249-5p	ENST00000732941.1
SCD	hsa-miR-1249-5p	ENST00000725711.1
SCD	hsa-miR-1249-5p	ENST00000805881.1
SCD	hsa-miR-1249-5p	ENST00000725716.1
SCD	hsa-miR-1249-5p	ENST00000590653.5
SCD	hsa-miR-1249-5p	ENST00000444210.2
SCD	hsa-miR-1249-5p	ENST00000528056.5
SCD	hsa-miR-1249-5p	ENST00000486209.6
SCD	hsa-miR-1249-5p	ENST00000724257.1
SCD	hsa-miR-1249-5p	ENST00000701450.2
AQP8	hsa-miR-330-5p	ENST00000700895.1
AQP8	hsa-miR-330-5p	ENST00000711596.1
AQP8	hsa-miR-330-5p	ENST00000808640.1
AQP8	hsa-miR-330-5p	ENST00000561598.2
AQP8	hsa-miR-330-5p	ENST00000660961.1
AQP8	hsa-miR-330-5p	ENST00000643862.2
AQP8	hsa-miR-330-5p	ENST00000562459.1
AQP8	hsa-miR-330-5p	ENST00000831317.1
AQP8	hsa-miR-330-5p	ENST00000623466.1
AQP8	hsa-miR-330-5p	ENST00000725716.1
AQP8	hsa-miR-330-5p	ENST00000701450.2
AQP8	hsa-miR-330-5p	ENST00000689679.1
AQP8	hsa-miR-330-5p	ENST00000693749.2
AQP8	hsa-miR-330-5p	ENST00000693267.2
AQP8	hsa-miR-330-5p	ENST00000702634.2
AQP8	hsa-miR-330-5p	ENST00000689630.1
NOX4	hsa-miR-3960	ENST00000381106.4
NOX4	hsa-miR-3960	ENST00000592217.2
NOX4	hsa-miR-3960	ENST00000666130.1
NOX4	hsa-miR-3960	ENST00000499809.1
NOX4	hsa-miR-3960	ENST00000657395.1
NOX4	hsa-miR-3960	ENST00000687323.2
NOX4	hsa-miR-3960	ENST00000478808.5
NOX4	hsa-miR-3960	ENST00000709843.1
NOX4	hsa-miR-3960	ENST00000602879.2
NOX4	hsa-miR-3960	ENST00000819694.1
NOX4	hsa-miR-3960	ENST00000822090.1
NOX4	hsa-miR-3960	ENST00000650936.1
NOX4	hsa-miR-3960	ENST00000630153.1
NOX4	hsa-miR-3960	ENST00000812469.1
NOX4	hsa-miR-3960	ENST00000720635.1
NOX4	hsa-miR-3960	ENST00000614441.1
NOX4	hsa-miR-3960	ENST00000625226.1
NOX4	hsa-miR-3960	ENST00000741506.1
NOX4	hsa-miR-3960	ENST00000741508.1
NOX4	hsa-miR-3960	ENST00000741509.1
NOX4	hsa-miR-3960	ENST00000741510.1
NOX4	hsa-miR-3960	ENST00000741511.1
NOX4	hsa-miR-3960	ENST00000741512.1
NOX4	hsa-miR-3960	ENST00000849478.1
NOX4	hsa-miR-3960	ENST00000849480.1
NOX4	hsa-miR-3960	ENST00000849481.1
NOX4	hsa-miR-3960	ENST00000560811.6
NOX4	hsa-miR-3960	ENST00000560405.6
NOX4	hsa-miR-3960	ENST00000837464.1
NOX4	hsa-miR-3960	ENST00000837465.1
NOX4	hsa-miR-3960	ENST00000837466.1
NOX4	hsa-miR-3960	ENST00000837468.1
NOX4	hsa-miR-3960	ENST00000837469.1
NOX4	hsa-miR-3960	ENST00000837471.1
NOX4	hsa-miR-3960	ENST00000837475.1
NOX4	hsa-miR-3960	ENST00000837476.1
NOX4	hsa-miR-3960	ENST00000610159.2
NOX4	hsa-miR-3960	ENST00000730552.1
NOX4	hsa-miR-3960	ENST00000787877.1
NOX4	hsa-miR-3960	ENST00000509958.2
NOX4	hsa-miR-3960	ENST00000772400.1
NOX4	hsa-miR-3960	ENST00000806331.1
NOX4	hsa-miR-3960	ENST00000548760.2
NOX4	hsa-miR-3960	ENST00000546421.2
NOX4	hsa-miR-3960	ENST00000609359.2
NOX4	hsa-miR-3960	ENST00000730551.1
NOX4	hsa-miR-3960	ENST00000757780.1
NOX4	hsa-miR-3960	ENST00000430651.2
NOX4	hsa-miR-3960	ENST00000791492.1
NOX4	hsa-miR-3960	ENST00000611923.1
NOX4	hsa-miR-3960	ENST00000567257.5
NOX4	hsa-miR-3960	ENST00000562739.6
NOX4	hsa-miR-3960	ENST00000435627.1
NOX4	hsa-miR-3960	ENST00000637449.1
NOX4	hsa-miR-3960	ENST00000797481.1
NOX4	hsa-miR-3960	ENST00000797482.1
NOX4	hsa-miR-3960	ENST00000772598.1
NOX4	hsa-miR-3960	ENST00000772599.1
NOX4	hsa-miR-3960	ENST00000772600.1
NOX4	hsa-miR-3960	ENST00000772601.1
NOX4	hsa-miR-3960	ENST00000772602.1
NOX4	hsa-miR-3960	ENST00000772605.1
NOX4	hsa-miR-3960	ENST00000772606.1
NOX4	hsa-miR-3960	ENST00000435419.2
NOX4	hsa-miR-3960	ENST00000506902.2
NOX4	hsa-miR-3960	ENST00000795991.1
NOX4	hsa-miR-3960	ENST00000552554.2
NOX4	hsa-miR-3960	ENST00000823580.1
NOX4	hsa-miR-3960	ENST00000658547.1
NOX4	hsa-miR-3960	ENST00000806568.1
NOX4	hsa-miR-3960	ENST00000445000.2
NOX4	hsa-miR-3960	ENST00000809912.1
NOX4	hsa-miR-3960	ENST00000809914.1
NOX4	hsa-miR-3960	ENST00000809915.1
NOX4	hsa-miR-3960	ENST00000362166.1
NOX4	hsa-miR-3960	ENST00000608477.1
NOX4	hsa-miR-3960	ENST00000842781.1
NOX4	hsa-miR-3960	ENST00000842783.1
NOX4	hsa-miR-3960	ENST00000789653.1
NOX4	hsa-miR-3960	ENST00000693295.3
NOX4	hsa-miR-3960	ENST00000692862.2
NOX4	hsa-miR-3960	ENST00000806869.1
AQP8	hsa-miR-4640-5p	ENST00000723860.1
AQP8	hsa-miR-4640-5p	ENST00000723861.1
AQP8	hsa-miR-4640-5p	ENST00000723883.1
AQP8	hsa-miR-4640-5p	ENST00000723885.1
AQP8	hsa-miR-4640-5p	ENST00000723886.1
AQP8	hsa-miR-4640-5p	ENST00000790720.1
AQP8	hsa-miR-4640-5p	ENST00000629723.2
AQP8	hsa-miR-4640-5p	ENST00000791491.1
AQP8	hsa-miR-4640-5p	ENST00000791492.1
AQP8	hsa-miR-4640-5p	ENST00000791494.1
AQP8	hsa-miR-4640-5p	ENST00000791495.1
AQP8	hsa-miR-4640-5p	ENST00000602529.2
AQP8	hsa-miR-4640-5p	ENST00000787875.1
AQP8	hsa-miR-4640-5p	ENST00000528056.5
AQP8	hsa-miR-4640-5p	ENST00000745249.1
AQP8	hsa-miR-4640-5p	ENST00000745252.1
AQP8	hsa-miR-4640-5p	ENST00000745258.1
AQP8	hsa-miR-4640-5p	ENST00000745277.1
AQP8	hsa-miR-4640-5p	ENST00000646480.1
AQP8	hsa-miR-4640-5p	ENST00000786504.1
AQP8	hsa-miR-4640-5p	ENST00000612170.1
AQP8	hsa-miR-4640-5p	ENST00000788801.1
AQP8	hsa-miR-4640-5p	ENST00000737236.1
AQP8	hsa-miR-4640-5p	ENST00000823012.1
AQP8	hsa-miR-4640-5p	ENST00000787370.1
AQP8	hsa-miR-4640-5p	ENST00000778364.1
AQP8	hsa-miR-4640-5p	ENST00000778365.1
AQP8	hsa-miR-4640-5p	ENST00000685044.2
AQP8	hsa-miR-4640-5p	ENST00000701871.2
AQP8	hsa-miR-4640-5p	ENST00000807871.1
AQP8	hsa-miR-4640-5p	ENST00000602517.1
AQP8	hsa-miR-4640-5p	ENST00000614441.1
AQP8	hsa-miR-4640-5p	ENST00000660961.1
AQP8	hsa-miR-4640-5p	ENST00000687323.2
AQP8	hsa-miR-4640-5p	ENST00000515122.1
AQP8	hsa-miR-4640-5p	ENST00000611923.1
AQP8	hsa-miR-4640-5p	ENST00000783433.1
AQP8	hsa-miR-4640-5p	ENST00000622459.1
AQP8	hsa-miR-4640-5p	ENST00000621381.1
AQP8	hsa-miR-4640-5p	ENST00000720101.1
AQP8	hsa-miR-4640-5p	ENST00000741926.1
AQP8	hsa-miR-4640-5p	ENST00000791870.1
AQP8	hsa-miR-4640-5p	ENST00000609017.1
AQP8	hsa-miR-4640-5p	ENST00000337335.5
AQP8	hsa-miR-4640-5p	ENST00000581011.5
AQP8	hsa-miR-4640-5p	ENST00000717802.1
AQP8	hsa-miR-4640-5p	ENST00000717806.1
AQP8	hsa-miR-4640-5p	ENST00000562739.6
AQP8	hsa-miR-4640-5p	ENST00000701450.2
AQP8	hsa-miR-4640-5p	ENST00000776205.1
AQP8	hsa-miR-4640-5p	ENST00000561900.1
AQP8	hsa-miR-4640-5p	ENST00000631262.2
AQP8	hsa-miR-4640-5p	ENST00000787810.1
AQP8	hsa-miR-4640-5p	ENST00000824796.1
AQP8	hsa-miR-4640-5p	ENST00000590478.2
AQP8	hsa-miR-4640-5p	ENST00000755398.1
AQP8	hsa-miR-4640-5p	ENST00000608477.1
AQP8	hsa-miR-4640-5p	ENST00000841739.1
AQP8	hsa-miR-4640-5p	ENST00000791873.1
AQP8	hsa-miR-4640-5p	ENST00000741510.1
AQP8	hsa-miR-4640-5p	ENST00000720293.1
AQP8	hsa-miR-4640-5p	ENST00000720421.1
AQP8	hsa-miR-4640-5p	ENST00000420905.1
AQP8	hsa-miR-4640-5p	ENST00000776216.1
AQP8	hsa-miR-4640-5p	ENST00000673752.1
AQP8	hsa-miR-4640-5p	ENST00000719508.1
AQP8	hsa-miR-4640-5p	ENST00000509204.1
AQP8	hsa-miR-4640-5p	ENST00000646028.1
AQP8	hsa-miR-4640-5p	ENST00000843493.1
AQP8	hsa-miR-4640-5p	ENST00000576963.2
AQP8	hsa-miR-4640-5p	ENST00000736266.1
SCD	hsa-miR-4656	ENST00000725716.1
SCD	hsa-miR-4656	ENST00000687500.2
SCD	hsa-miR-4656	ENST00000629110.1
SCD	hsa-miR-4656	ENST00000776196.1
SCD	hsa-miR-4656	ENST00000776198.1
SCD	hsa-miR-4656	ENST00000776199.1
SCD	hsa-miR-4656	ENST00000776200.1
SCD	hsa-miR-4656	ENST00000776201.1
SCD	hsa-miR-4656	ENST00000776204.1
SCD	hsa-miR-4656	ENST00000776205.1
SCD	hsa-miR-4656	ENST00000776206.1
SCD	hsa-miR-4656	ENST00000776208.1
SCD	hsa-miR-4656	ENST00000776210.1
SCD	hsa-miR-4656	ENST00000776211.1
SCD	hsa-miR-4656	ENST00000776212.1
SCD	hsa-miR-4656	ENST00000776214.1
SCD	hsa-miR-4656	ENST00000731530.1
SCD	hsa-miR-4656	ENST00000791870.1
SCD	hsa-miR-4656	ENST00000619425.3
SCD	hsa-miR-4656	ENST00000486209.6
SCD	hsa-miR-4656	ENST00000571242.1
SCD	hsa-miR-4656	ENST00000627590.1
SCD	hsa-miR-4656	ENST00000638854.2
SCD	hsa-miR-4656	ENST00000700880.2
SCD	hsa-miR-4656	ENST00000627607.1
SCD	hsa-miR-4656	ENST00000849482.1
SCD	hsa-miR-4656	ENST00000560811.6
SCD	hsa-miR-4656	ENST00000560405.6
SCD	hsa-miR-4656	ENST00000837464.1
SCD	hsa-miR-4656	ENST00000837465.1
SCD	hsa-miR-4656	ENST00000837466.1
SCD	hsa-miR-4656	ENST00000837468.1
SCD	hsa-miR-4656	ENST00000837469.1
SCD	hsa-miR-4656	ENST00000837476.1
SCD	hsa-miR-4656	ENST00000658547.1
SCD	hsa-miR-4656	ENST00000806568.1
SCD	hsa-miR-4656	ENST00000790605.1
SCD	hsa-miR-4656	ENST00000850308.1
SCD	hsa-miR-4656	ENST00000502156.1
SCD	hsa-miR-4656	ENST00000627412.2
SCD	hsa-miR-4656	ENST00000625544.2
SCD	hsa-miR-4656	ENST00000631262.2
SCD	hsa-miR-4656	ENST00000745288.1
SCD	hsa-miR-4656	ENST00000745249.1
SCD	hsa-miR-4656	ENST00000700895.1
SCD	hsa-miR-4656	ENST00000580515.5
SCD	hsa-miR-4656	ENST00000690694.2
SCD	hsa-miR-4656	ENST00000615938.1
SCD	hsa-miR-4656	ENST00000504300.3
SCD	hsa-miR-4656	ENST00000785785.1
SCD	hsa-miR-4656	ENST00000715356.1
SCD	hsa-miR-4656	ENST00000587182.3
SCD	hsa-miR-4656	ENST00000579914.2
TIMP1	hsa-miR-4707-5p	ENST00000770400.1
TIMP1	hsa-miR-4707-5p	ENST00000702550.2
TIMP1	hsa-miR-4707-5p	ENST00000608477.1
TIMP1	hsa-miR-4707-5p	ENST00000723161.1
TIMP1	hsa-miR-4707-5p	ENST00000723162.1
TIMP1	hsa-miR-4707-5p	ENST00000723170.1
TIMP1	hsa-miR-4707-5p	ENST00000723171.1
TIMP1	hsa-miR-4707-5p	ENST00000723172.1
TIMP1	hsa-miR-4707-5p	ENST00000723177.1
TIMP1	hsa-miR-4707-5p	ENST00000723178.1
TIMP1	hsa-miR-4707-5p	ENST00000558838.1
TIMP1	hsa-miR-4707-5p	ENST00000590653.5
TIMP1	hsa-miR-4707-5p	ENST00000476432.5
TIMP1	hsa-miR-4707-5p	ENST00000788801.1
TIMP1	hsa-miR-4707-5p	ENST00000788802.1
TIMP1	hsa-miR-4707-5p	ENST00000623569.1
TIMP1	hsa-miR-4707-5p	ENST00000807599.1
TIMP1	hsa-miR-4707-5p	ENST00000700880.2
TIMP1	hsa-miR-4707-5p	ENST00000830703.1
TIMP1	hsa-miR-4707-5p	ENST00000830704.1
TIMP1	hsa-miR-4707-5p	ENST00000635508.1
TIMP1	hsa-miR-4707-5p	ENST00000635302.1
TIMP1	hsa-miR-4707-5p	ENST00000806573.1
TIMP1	hsa-miR-4707-5p	ENST00000723093.1
TIMP1	hsa-miR-4707-5p	ENST00000830138.1
TIMP1	hsa-miR-4707-5p	ENST00000741506.1
TIMP1	hsa-miR-4707-5p	ENST00000741508.1
TIMP1	hsa-miR-4707-5p	ENST00000741509.1
TIMP1	hsa-miR-4707-5p	ENST00000741510.1
TIMP1	hsa-miR-4707-5p	ENST00000741511.1
TIMP1	hsa-miR-4707-5p	ENST00000741512.1
TIMP1	hsa-miR-4707-5p	ENST00000849478.1
TIMP1	hsa-miR-4707-5p	ENST00000849480.1
TIMP1	hsa-miR-4707-5p	ENST00000849481.1
TIMP1	hsa-miR-4707-5p	ENST00000560811.6
TIMP1	hsa-miR-4707-5p	ENST00000560405.6
TIMP1	hsa-miR-4707-5p	ENST00000837464.1
TIMP1	hsa-miR-4707-5p	ENST00000837465.1
TIMP1	hsa-miR-4707-5p	ENST00000837466.1
TIMP1	hsa-miR-4707-5p	ENST00000837468.1
TIMP1	hsa-miR-4707-5p	ENST00000837469.1
TIMP1	hsa-miR-4707-5p	ENST00000837471.1
TIMP1	hsa-miR-4707-5p	ENST00000837475.1
TIMP1	hsa-miR-4707-5p	ENST00000837476.1
TIMP1	hsa-miR-4707-5p	ENST00000829748.1
TIMP1	hsa-miR-4707-5p	ENST00000829749.1
TIMP1	hsa-miR-4707-5p	ENST00000804495.1
TIMP1	hsa-miR-4707-5p	ENST00000590478.2
TIMP1	hsa-miR-4707-5p	ENST00000755398.1
TIMP1	hsa-miR-4707-5p	ENST00000820549.1
TIMP1	hsa-miR-4707-5p	ENST00000592217.2
TIMP1	hsa-miR-4707-5p	ENST00000744094.1
TIMP1	hsa-miR-4707-5p	ENST00000610008.1
TIMP1	hsa-miR-4707-5p	ENST00000602879.2
TIMP1	hsa-miR-4707-5p	ENST00000830033.1
TIMP1	hsa-miR-4707-5p	ENST00000651462.1
TIMP1	hsa-miR-4707-5p	ENST00000685176.3
TIMP1	hsa-miR-4707-5p	ENST00000630153.1
TIMP1	hsa-miR-4707-5p	ENST00000548760.2
TIMP1	hsa-miR-4707-5p	ENST00000546421.2
TIMP1	hsa-miR-4707-5p	ENST00000820186.1
TIMP1	hsa-miR-4707-5p	ENST00000820189.1
AQP8	hsa-miR-4726-5p	ENST00000786504.1
AQP8	hsa-miR-4726-5p	ENST00000841739.1
AQP8	hsa-miR-4726-5p	ENST00000737236.1
AQP8	hsa-miR-4726-5p	ENST00000745249.1
AQP8	hsa-miR-4726-5p	ENST00000745252.1
AQP8	hsa-miR-4726-5p	ENST00000745258.1
AQP8	hsa-miR-4726-5p	ENST00000745277.1
AQP8	hsa-miR-4726-5p	ENST00000844376.1
AQP8	hsa-miR-4726-5p	ENST00000515122.1
AQP8	hsa-miR-4726-5p	ENST00000725716.1
AQP8	hsa-miR-4726-5p	ENST00000791491.1
AQP8	hsa-miR-4726-5p	ENST00000791492.1
AQP8	hsa-miR-4726-5p	ENST00000791494.1
AQP8	hsa-miR-4726-5p	ENST00000791495.1
AQP8	hsa-miR-4726-5p	ENST00000504300.3
AQP8	hsa-miR-4726-5p	ENST00000622459.1
AQP8	hsa-miR-4726-5p	ENST00000621381.1
AQP8	hsa-miR-4726-5p	ENST00000590478.2
AQP8	hsa-miR-4726-5p	ENST00000755398.1
AQP8	hsa-miR-4726-5p	ENST00000728585.1
AQP8	hsa-miR-4726-5p	ENST00000687323.2
AQP8	hsa-miR-4726-5p	ENST00000581011.5
AQP8	hsa-miR-4726-5p	ENST00000824796.1
AQP8	hsa-miR-4726-5p	ENST00000783433.1
AQP8	hsa-miR-4726-5p	ENST00000602517.1
AQP8	hsa-miR-4726-5p	ENST00000787875.1
AQP8	hsa-miR-4726-5p	ENST00000717802.1
AQP8	hsa-miR-4726-5p	ENST00000717806.1
AQP8	hsa-miR-4726-5p	ENST00000602529.2
AQP8	hsa-miR-4726-5p	ENST00000776216.1
AQP8	hsa-miR-4726-5p	ENST00000444210.2
AQP8	hsa-miR-4726-5p	ENST00000761930.1
AQP8	hsa-miR-4726-5p	ENST00000807871.1
AQP8	hsa-miR-4726-5p	ENST00000770400.1
AQP8	hsa-miR-4726-5p	ENST00000602879.2
AQP8	hsa-miR-4726-5p	ENST00000381106.4
AQP8	hsa-miR-4726-5p	ENST00000741926.1
AQP8	hsa-miR-4726-5p	ENST00000528056.5
AQP8	hsa-miR-4726-5p	ENST00000646028.1
AQP8	hsa-miR-4726-5p	ENST00000787810.1
SCD	hsa-miR-4739	ENST00000794711.1
SCD	hsa-miR-4739	ENST00000794712.1
SCD	hsa-miR-4739	ENST00000383331.4
SCD	hsa-miR-4739	ENST00000638546.2
SCD	hsa-miR-4739	ENST00000424675.3
SCD	hsa-miR-4739	ENST00000692501.2
SCD	hsa-miR-4739	ENST00000415276.2
SCD	hsa-miR-4739	ENST00000755331.1
SCD	hsa-miR-4739	ENST00000755332.1
SCD	hsa-miR-4739	ENST00000755333.1
SCD	hsa-miR-4739	ENST00000839407.1
SCD	hsa-miR-4739	ENST00000567327.1
SCD	hsa-miR-4739	ENST00000604666.1
SCD	hsa-miR-4739	ENST00000486209.6
SCD	hsa-miR-4739	ENST00000686309.2
SCD	hsa-miR-4739	ENST00000701759.1
SCD	hsa-miR-4739	ENST00000558388.6
SCD	hsa-miR-4739	ENST00000701658.2
SCD	hsa-miR-4739	ENST00000731453.1
SCD	hsa-miR-4739	ENST00000731454.1
SCD	hsa-miR-4739	ENST00000731459.1
SCD	hsa-miR-4739	ENST00000458392.1
SCD	hsa-miR-4739	ENST00000841739.1
SCD	hsa-miR-4739	ENST00000440540.2
SCD	hsa-miR-4739	ENST00000772598.1
SCD	hsa-miR-4739	ENST00000772599.1
SCD	hsa-miR-4739	ENST00000772600.1
SCD	hsa-miR-4739	ENST00000772601.1
SCD	hsa-miR-4739	ENST00000772602.1
SCD	hsa-miR-4739	ENST00000772605.1
SCD	hsa-miR-4739	ENST00000772606.1
SCD	hsa-miR-4739	ENST00000653001.1
SCD	hsa-miR-4739	ENST00000665534.1
SCD	hsa-miR-4739	ENST00000751559.1
SCD	hsa-miR-4739	ENST00000751561.1
SCD	hsa-miR-4739	ENST00000562507.5
SCD	hsa-miR-4739	ENST00000592217.2
SCD	hsa-miR-4739	ENST00000751361.1
SCD	hsa-miR-4739	ENST00000847265.1
SCD	hsa-miR-4739	ENST00000622459.1
SCD	hsa-miR-4739	ENST00000621381.1
SCD	hsa-miR-4739	ENST00000791870.1
SCD	hsa-miR-4739	ENST00000809912.1
SCD	hsa-miR-4739	ENST00000809914.1
SCD	hsa-miR-4739	ENST00000809915.1
SCD	hsa-miR-4739	ENST00000418006.1
SCD	hsa-miR-4739	ENST00000830853.1
SCD	hsa-miR-4739	ENST00000654627.2
SCD	hsa-miR-4739	ENST00000665135.1
SCD	hsa-miR-4739	ENST00000781380.1
SCD	hsa-miR-4739	ENST00000499504.9
SCD	hsa-miR-4739	ENST00000561598.2
SCD	hsa-miR-4739	ENST00000444210.2
SCD	hsa-miR-4739	ENST00000627607.1
SCD	hsa-miR-4739	ENST00000806573.1
SCD	hsa-miR-4739	ENST00000587182.3
SCD	hsa-miR-4739	ENST00000581947.6
SCD	hsa-miR-4739	ENST00000577181.2
SCD	hsa-miR-4739	ENST00000668359.2
SCD	hsa-miR-4739	ENST00000651708.2
SCD	hsa-miR-4739	ENST00000611923.1
SCD	hsa-miR-4739	ENST00000805881.1
SCD	hsa-miR-4739	ENST00000701440.2
SCD	hsa-miR-4739	ENST00000709695.1
SCD	hsa-miR-4739	ENST00000799678.1
SCD	hsa-miR-4739	ENST00000842271.1
SCD	hsa-miR-4739	ENST00000602517.1
SCD	hsa-miR-4739	ENST00000612170.1
SCD	hsa-miR-4739	ENST00000807871.1
SCD	hsa-miR-4739	ENST00000807872.1
SCD	hsa-miR-4739	ENST00000658129.1
SCD	hsa-miR-4739	ENST00000420905.1
SCD	hsa-miR-4739	ENST00000608477.1
SCD	hsa-miR-4739	ENST00000787555.1
SCD	hsa-miR-4739	ENST00000522481.3
SCD	hsa-miR-4739	ENST00000725716.1
SCD	hsa-miR-4739	ENST00000701450.2
SCD	hsa-miR-4739	ENST00000658268.1
SCD	hsa-miR-4739	ENST00000450550.5
SCD	hsa-miR-4739	ENST00000413185.4
SCD	hsa-miR-4739	ENST00000819253.1
SCD	hsa-miR-4739	ENST00000592936.1
SCD	hsa-miR-4739	ENST00000729564.1
SCD	hsa-miR-4739	ENST00000729569.1
SCD	hsa-miR-4739	ENST00000702550.2
SCD	hsa-miR-4739	ENST00000806521.1
SCD	hsa-miR-4739	ENST00000806520.1
SCD	hsa-miR-4739	ENST00000830033.1
SCD	hsa-miR-4739	ENST00000571242.1
SCD	hsa-miR-4739	ENST00000627590.1
SCD	hsa-miR-4739	ENST00000638854.2
SCD	hsa-miR-4739	ENST00000725711.1
SCD	hsa-miR-4739	ENST00000687996.3
SCD	hsa-miR-4739	ENST00000717046.1
SCD	hsa-miR-4739	ENST00000848464.1
SCD	hsa-miR-4739	ENST00000805477.1
SCD	hsa-miR-4739	ENST00000509204.1
SCD	hsa-miR-4739	ENST00000829748.1
SCD	hsa-miR-4739	ENST00000829749.1
SCD	hsa-miR-4739	ENST00000829755.1
SCD	hsa-miR-4739	ENST00000829757.1
SCD	hsa-miR-4739	ENST00000829762.1
SCD	hsa-miR-4739	ENST00000829765.1
SCD	hsa-miR-4739	ENST00000546988.3
SCD	hsa-miR-4739	ENST00000723462.1
SCD	hsa-miR-4739	ENST00000723790.1
SCD	hsa-miR-4739	ENST00000400605.5
SCD	hsa-miR-4739	ENST00000807599.1
SCD	hsa-miR-4739	ENST00000720101.1
SCD	hsa-miR-4739	ENST00000567226.2
SCD	hsa-miR-4739	ENST00000724215.1
SCD	hsa-miR-4739	ENST00000724218.1
SCD	hsa-miR-4739	ENST00000724219.1
SCD	hsa-miR-4739	ENST00000724220.1
SCD	hsa-miR-4739	ENST00000724221.1
SCD	hsa-miR-4739	ENST00000724223.1
SCD	hsa-miR-4739	ENST00000724232.1
SCD	hsa-miR-4739	ENST00000634978.1
SCD	hsa-miR-4739	ENST00000634881.1
SCD	hsa-miR-4739	ENST00000634430.1
SCD	hsa-miR-4739	ENST00000635134.1
SCD	hsa-miR-4739	ENST00000823420.1
SCD	hsa-miR-4739	ENST00000823421.1
SCD	hsa-miR-4739	ENST00000561900.1
SCD	hsa-miR-4739	ENST00000761930.1
[truncated: 836 more rows]

[truncated: 3 more sheets: Table S10, Table S11, Table S12]
